# Supplementary material for: P,P′-Diphenyl­ethyl­enediphosphinic acid dihydrate
Source: Acta Crystallogr Sect E Struct Rep Online. 2012 Jul 14;68(Pt 8):o2456. doi: 10.1107/S1600536812030954 (PMC3414913; doi:10.1107/S1600536812030954)
Supplement: Supplementary file 1 [file e-68-o2456-sup1.cif]

##############################################################################
#                                                                            #
# This CIF contains the data in a paper accepted for publication in          #
# Acta Crystallographica Section E. It conforms to the requirements of       #
# Notes for Authors for Acta Crystallographica Section E, and has been       #
# peer reviewed under the auspices of the IUCr Commission on Journals.       #
#                                                                            #
# Full details of the Crystallographic Information File format               #
# are given in the paper "The Crystallographic Information File (CIF):       #
# a New Standard Archive File for Crystallography" by S. R. Hall, F. H.      #
# Allen and I. D. Brown [Acta Cryst. (1991), A47, 655-685].                  #
#                                                                            #
# The current version of the core CIF dictionary is obtainable from          #
# ftp://ftp.iucr.org/pub/cif_core.dic.                                       #
#                                                                            #
# Software is freely available for graphical display of the structure(s)     #
# in this CIF. For information consult the CIF software page                 #
# http://www.iucr.org/resources/cif/software.                                #
#                                                                            #
# This file may be used for bona fide research purposes within the           #
# scientific community so long as proper attribution is given to the journal # 
# article from which it was obtained.                                        #
#                                                                            #
##############################################################################
data_I
_audit_creation_method     SHELXLTL
_chemical_name_systematic
;
<i>P</i>,<i>P</i>'-Diphenylethylenediphosphinic acid dihydrate
;
_chemical_name_common     ?
_chemical_formula_moiety     'C14 H16 O4 P2, 2(H2 O)'
_chemical_formula_sum     'C14 H20 O6 P2'
_chemical_formula_iupac     'C14 H16 O4 P2, 2H2 O'
_chemical_formula_weight     346.24
_chemical_melting_point     ?
_symmetry_cell_setting     monoclinic
_symmetry_space_group_name_H-M     'P 21/n'
_symmetry_space_group_name_Hall     '-P 2yn'
loop_
    _symmetry_equiv_pos_as_xyz
    'x, y, z'
    '-x+1/2, y+1/2, -z+1/2'
    '-x, -y, -z'
    'x-1/2, -y-1/2, z-1/2'
_cell_length_a     10.8280(16)
_cell_length_b     6.2455(10)
_cell_length_c     12.861(2)
_cell_angle_alpha     90.00
_cell_angle_beta     91.177(2)
_cell_angle_gamma     90.00
_cell_volume     869.5(2)
_cell_formula_units_Z     2
_cell_measurement_reflns_used     4007
_cell_measurement_theta_min     2.43
_cell_measurement_theta_max     27.99
_cell_measurement_temperature     173(2)
_exptl_crystal_description     block
_exptl_crystal_colour     colorless
_exptl_crystal_size_max     0.27
_exptl_crystal_size_mid     0.23
_exptl_crystal_size_min     0.12
_exptl_crystal_density_diffrn     1.322
_exptl_crystal_density_meas     ?
_exptl_crystal_density_method     'not measured'
_exptl_crystal_F_000     364
_exptl_absorpt_coefficient_mu     0.273
_exptl_absorpt_correction_type     multi-scan
_exptl_absorpt_process_details     '(SADABS; Bruker, 2000)'
_exptl_absorpt_correction_T_min     0.9298
_exptl_absorpt_correction_T_max     0.9679
_exptl_special_details     ?
_diffrn_ambient_temperature     173(2)
_diffrn_radiation_type     MoK\a
_diffrn_radiation_wavelength     0.71073
_diffrn_radiation_source     'fine-focus sealed tube'
_diffrn_radiation_monochromator     graphite
_diffrn_measurement_device_type     'Bruker APEX CCD area-detector'
_diffrn_measurement_method     '\f and \w scans'
_diffrn_detector_area_resol_mean     ?
_diffrn_reflns_number     9251
_diffrn_reflns_av_R_equivalents     0.0213
_diffrn_reflns_av_sigmaI/netI     0.0159
_diffrn_reflns_theta_min     2.43
_diffrn_reflns_theta_max     27.00
_diffrn_reflns_theta_full     27.00
_diffrn_measured_fraction_theta_max     1.000
_diffrn_measured_fraction_theta_full     1.000
_diffrn_reflns_limit_h_min     -13
_diffrn_reflns_limit_h_max     13
_diffrn_reflns_limit_k_min     -7
_diffrn_reflns_limit_k_max     7
_diffrn_reflns_limit_l_min     -16
_diffrn_reflns_limit_l_max     16
_diffrn_standards_number     ?
_diffrn_standards_interval_count     ?
_diffrn_standards_interval_time     ?
_diffrn_standards_decay_%     ?
_refine_special_details
;
Refinement of <i>F</i>^2^ against ALL reflections. The weighted <i>R</i>-factor
<i>wR</i> and
goodness of fit <i>S</i> are based on <i>F</i>^2^, conventional
<i>R</i>-factors <i>R</i> are based
on <i>F</i>, with <i>F</i> set to zero for negative <i>F</i>^2^. The threshold
expression of
<i>F</i>^2^ > \s(<i>F</i>^2^) is used only for calculating <i>R</i>-factors(gt)
<i>etc</i>. and is
not relevant to the choice of reflections for refinement. <i>R</i>-factors
based
on <i>F</i>^2^ are statistically about twice as large as those based on
<i>F</i>, and <i>R</i>-
factors based on ALL data will be even larger.
;
_reflns_number_total     1888
_reflns_number_gt     1696
_reflns_threshold_expression     I>2\s(I)
_refine_ls_structure_factor_coef     Fsqd
_refine_ls_matrix_type     full
_refine_ls_R_factor_all     0.0431
_refine_ls_R_factor_gt     0.0390
_refine_ls_wR_factor_gt     0.1045
_refine_ls_wR_factor_ref     0.1085
_refine_ls_goodness_of_fit_ref     1.093
_refine_ls_restrained_S_all     1.093
_refine_ls_number_reflns     1888
_refine_ls_number_parameters     112
_refine_ls_number_restraints     0
_refine_ls_hydrogen_treatment     mixed
_refine_ls_weighting_scheme     calc
_refine_ls_weighting_details
         'calc w=1/[\s^2^(Fo^2^)+(0.0533P)^2^+0.4488P] where P=(Fo^2^+2Fc^2^)/3'
_atom_sites_solution_hydrogens     geom
_atom_sites_solution_primary     direct
_atom_sites_solution_secondary     difmap
_refine_ls_shift/su_max     0.000
_refine_ls_shift/su_mean     0.000
_refine_diff_density_max     0.409
_refine_diff_density_min     -0.385
_refine_ls_extinction_method     none
_refine_ls_extinction_coef     ?
loop_
    _atom_type_symbol
    _atom_type_description
    _atom_type_scat_dispersion_real
    _atom_type_scat_dispersion_imag
    _atom_type_scat_source
    'C' 'C' 0.0033 0.0016
                         'International Tables Vol C Tables 4.2.6.8 and 6.1.1.4'
    'H' 'H' 0.0000 0.0000
                         'International Tables Vol C Tables 4.2.6.8 and 6.1.1.4'
    'O' 'O' 0.0106 0.0060
                         'International Tables Vol C Tables 4.2.6.8 and 6.1.1.4'
    'P' 'P' 0.1023 0.0942
                         'International Tables Vol C Tables 4.2.6.8 and 6.1.1.4'
_computing_data_collection     'SMART (Bruker, 2000)'
_computing_cell_refinement     'SAINT (Bruker, 2000)'
_computing_data_reduction     'SAINT (Bruker, 2000)'
_computing_structure_solution     'SHELXTL (Sheldrick, 2008)'
_computing_structure_refinement     'SHELXTL (Sheldrick, 2008)'
_computing_molecular_graphics     'SHELXTL (Sheldrick, 2008)'
_computing_publication_material     'SHELXTL (Sheldrick, 2008)'
loop_
    _atom_site_type_symbol
    _atom_site_label
    _atom_site_fract_x
    _atom_site_fract_y
    _atom_site_fract_z
    _atom_site_U_iso_or_equiv
    _atom_site_adp_type
    _atom_site_calc_flag
    _atom_site_refinement_flags
    _atom_site_occupancy
    _atom_site_symmetry_multiplicity
    _atom_site_disorder_assembly
    _atom_site_disorder_group
    P P1 0.84023(4) 0.19271(7) 0.54585(3) 0.02826(16) Uani d . 1 1 . .
    O O1 0.77895(12) 0.0487(2) 0.62175(10) 0.0395(3) Uani d . 1 1 . .
    O O2 0.92075(11) 0.3728(2) 0.59502(10) 0.0368(3) Uani d . 1 1 . .
    C C1 0.94816(15) 0.0518(3) 0.46715(13) 0.0318(4) Uani d . 1 1 . .
    H H1B 0.9039 -0.0607 0.4270 0.038 Uiso calc R 1 1 . .
    H H1C 0.9847 0.1527 0.4170 0.038 Uiso calc R 1 1 . .
    C C2 0.72834(16) 0.3127(3) 0.45984(14) 0.0356(4) Uani d . 1 1 . .
    C C3 0.6126(2) 0.2218(6) 0.4494(2) 0.0835(10) Uani d . 1 1 . .
    H H3A 0.5926 0.0983 0.4887 0.100 Uiso calc R 1 1 . .
    C C4 0.5256(3) 0.3103(9) 0.3818(3) 0.1219(18) Uani d . 1 1 . .
    H H4A 0.4467 0.2452 0.3737 0.146 Uiso calc R 1 1 . .
    C C5 0.5523(3) 0.4894(7) 0.3271(2) 0.0949(12) Uani d . 1 1 . .
    H H5A 0.4910 0.5519 0.2827 0.114 Uiso calc R 1 1 . .
    C C6 0.6673(3) 0.5807(5) 0.3356(2) 0.0762(8) Uani d . 1 1 . .
    H H6A 0.6861 0.7047 0.2961 0.091 Uiso calc R 1 1 . .
    C C7 0.7566(2) 0.4916(4) 0.40205(17) 0.0526(5) Uani d . 1 1 . .
    H H7A 0.8366 0.5537 0.4076 0.063 Uiso calc R 1 1 . .
    O O1S 0.8284(2) 0.6587(3) 0.69946(14) 0.0622(5) Uani d . 1 1 . .
    H H1O 0.875(2) 0.491(4) 0.6401(19) 0.062(7) Uiso d . 1 1 . .
    H H1S 0.792(3) 0.621(5) 0.756(3) 0.086(10) Uiso d . 1 1 . .
    H H2S 0.801(3) 0.783(6) 0.670(3) 0.092(10) Uiso d . 1 1 . .
loop_
    _atom_site_aniso_label
    _atom_site_aniso_U_11
    _atom_site_aniso_U_22
    _atom_site_aniso_U_33
    _atom_site_aniso_U_12
    _atom_site_aniso_U_13
    _atom_site_aniso_U_23
    P1 0.0299(2) 0.0269(3) 0.0281(2) 0.00257(16) 0.00540(16) 0.00037(15)
    O1 0.0459(7) 0.0341(7) 0.0390(7) 0.0028(6) 0.0142(6) 0.0059(5)
    O2 0.0347(6) 0.0363(7) 0.0395(7) 0.0003(5) 0.0030(5) -0.0077(6)
    C1 0.0347(9) 0.0328(9) 0.0280(8) 0.0056(7) 0.0050(7) -0.0023(7)
    C2 0.0308(9) 0.0425(10) 0.0337(9) 0.0061(7) 0.0022(7) 0.0010(7)
    C3 0.0406(12) 0.131(3) 0.0778(18) -0.0223(16) -0.0133(12) 0.0428(19)
    C4 0.0413(14) 0.226(5) 0.097(2) -0.011(2) -0.0203(15) 0.066(3)
    C5 0.0592(17) 0.166(4) 0.0587(16) 0.044(2) -0.0078(13) 0.028(2)
    C6 0.103(2) 0.0722(18) 0.0535(14) 0.0296(17) -0.0077(14) 0.0196(13)
    C7 0.0597(13) 0.0459(12) 0.0518(12) 0.0027(10) -0.0082(10) 0.0102(10)
    O1S 0.1045(15) 0.0336(8) 0.0501(9) 0.0127(8) 0.0378(10) 0.0049(7)
_geom_special_details
;
All e.s.d.'s (except the e.s.d. in the dihedral angle between two l.s. planes)
are estimated using the full covariance matrix. The cell e.s.d.'s are taken
into account individually in the estimation of e.s.d.'s in distances, angles
and torsion angles; correlations between e.s.d.'s in cell parameters are only
used when they are defined by crystal symmetry. An approximate (isotropic)
treatment of cell e.s.d.'s is used for estimating e.s.d.'s involving l.s.
planes.
;
loop_
    _geom_bond_atom_site_label_1
    _geom_bond_atom_site_label_2
    _geom_bond_site_symmetry_2
    _geom_bond_distance
    _geom_bond_publ_flag
    P1 O1 . 1.4928(13) ?
    P1 O2 . 1.5500(13) ?
    P1 C2 . 1.7883(18) ?
    P1 C1 . 1.7927(16) ?
    O2 H1O . 1.06(3) ?
    C1 C1 3_756 1.534(3) ?
    C1 H1B . 0.9900 ?
    C1 H1C . 0.9900 ?
    C2 C7 . 1.380(3) ?
    C2 C3 . 1.380(3) ?
    C3 C4 . 1.383(4) ?
    C3 H3A . 0.9500 ?
    C4 C5 . 1.355(5) ?
    C4 H4A . 0.9500 ?
    C5 C6 . 1.373(5) ?
    C5 H5A . 0.9500 ?
    C6 C7 . 1.393(3) ?
    C6 H6A . 0.9500 ?
    C7 H7A . 0.9500 ?
    O1S H1O . 1.40(3) ?
    O1S H1S . 0.87(3) ?
    O1S H2S . 0.91(4) ?
loop_
    _geom_angle_atom_site_label_1
    _geom_angle_atom_site_label_2
    _geom_angle_atom_site_label_3
    _geom_angle_site_symmetry_1
    _geom_angle_site_symmetry_3
    _geom_angle
    _geom_angle_publ_flag
    O1 P1 O2 . . 115.11(8) ?
    O1 P1 C2 . . 110.63(8) ?
    O2 P1 C2 . . 108.45(8) ?
    O1 P1 C1 . . 112.15(8) ?
    O2 P1 C1 . . 102.64(8) ?
    C2 P1 C1 . . 107.32(8) ?
    P1 O2 H1O . . 117.6(14) ?
    C1 C1 P1 3_756 . 111.97(15) ?
    C1 C1 H1B 3_756 . 109.2 ?
    P1 C1 H1B . . 109.2 ?
    C1 C1 H1C 3_756 . 109.2 ?
    P1 C1 H1C . . 109.2 ?
    H1B C1 H1C . . 107.9 ?
    C7 C2 C3 . . 119.5(2) ?
    C7 C2 P1 . . 121.16(15) ?
    C3 C2 P1 . . 119.37(18) ?
    C2 C3 C4 . . 120.1(3) ?
    C2 C3 H3A . . 119.9 ?
    C4 C3 H3A . . 119.9 ?
    C5 C4 C3 . . 120.4(3) ?
    C5 C4 H4A . . 119.8 ?
    C3 C4 H4A . . 119.8 ?
    C4 C5 C6 . . 120.3(2) ?
    C4 C5 H5A . . 119.9 ?
    C6 C5 H5A . . 119.9 ?
    C5 C6 C7 . . 120.0(3) ?
    C5 C6 H6A . . 120.0 ?
    C7 C6 H6A . . 120.0 ?
    C2 C7 C6 . . 119.7(2) ?
    C2 C7 H7A . . 120.2 ?
    C6 C7 H7A . . 120.2 ?
    H1O O1S H1S . . 116(2) ?
    H1O O1S H2S . . 122(2) ?
    H1S O1S H2S . . 116(3) ?
loop_
    _geom_torsion_atom_site_label_1
    _geom_torsion_atom_site_label_2
    _geom_torsion_atom_site_label_3
    _geom_torsion_atom_site_label_4
    _geom_torsion_site_symmetry_1
    _geom_torsion_site_symmetry_2
    _geom_torsion_site_symmetry_3
    _geom_torsion_site_symmetry_4
    _geom_torsion
    _geom_torsion_publ_flag
    O1 P1 C1 C1 . . . 3_756 -60.33(19) ?
    O2 P1 C1 C1 . . . 3_756 63.78(18) ?
    C2 P1 C1 C1 . . . 3_756 177.97(16) ?
    O1 P1 C2 C7 . . . . 162.61(16) ?
    O2 P1 C2 C7 . . . . 35.49(19) ?
    C1 P1 C2 C7 . . . . -74.74(18) ?
    O1 P1 C2 C3 . . . . -18.8(3) ?
    O2 P1 C2 C3 . . . . -146.0(2) ?
    C1 P1 C2 C3 . . . . 103.8(2) ?
    C7 C2 C3 C4 . . . . -0.3(5) ?
    P1 C2 C3 C4 . . . . -178.9(3) ?
    C2 C3 C4 C5 . . . . -1.5(6) ?
    C3 C4 C5 C6 . . . . 2.2(6) ?
    C4 C5 C6 C7 . . . . -1.2(5) ?
    C3 C2 C7 C6 . . . . 1.3(4) ?
    P1 C2 C7 C6 . . . . 179.83(19) ?
    C5 C6 C7 C2 . . . . -0.6(4) ?
loop_
    _geom_hbond_atom_site_label_D
    _geom_hbond_atom_site_label_H
    _geom_hbond_atom_site_label_A
    _geom_hbond_site_symmetry_A
    _geom_hbond_distance_DH
    _geom_hbond_distance_HA
    _geom_hbond_distance_DA
    _geom_hbond_angle_DHA
    O2 H1O O1S . 1.06(3) 1.40(3) 2.459(2) 173(2)
    O1S H1S O1 2_656 0.87(3) 1.82(3) 2.687(2) 178(3)
    O1S H2S O1 1_565 0.91(4) 1.78(4) 2.682(2) 167(3)
data_global
_journal_date_recd_electronic     2012-06-01
_journal_date_accepted     2012-07-06
_journal_name_full     'Acta Crystallographica, Section E'
_journal_year     2012
_journal_volume     68
_journal_issue      8
_journal_page_first     o2456
_journal_page_last     o2456
_journal_paper_category     QO
_journal_paper_doi     10.1107/S1600536812030954
_journal_coeditor_code     BV2207
_publ_contact_author_name     'David R Tyler'
_publ_contact_author_address
;
Department of Chemistry
University of Oregon
Eugene, Oregon 97403
USA
;
_publ_contact_author_email     dtyler@uoregon.edu
_publ_contact_author_phone     '541 346 4649'
_publ_section_title
;
<i>P</i>,<i>P</i>'-Diphenylethylenediphosphinic acid dihydrate
;
loop_
    _publ_author_name
    _publ_author_footnote
    _publ_author_address
    'Swor, Charles D.' .
;
Department of Chemistry
1253 University of Oregon
Eugene, Oregon 97403-1253, USA
;
    'Nell, Bryan P.' .
;
Department of Chemistry
1253 University of Oregon
Eugene, Oregon 97403-1253, USA
;
    'Zakharov, Lev N.' .
;
Department of Chemistry
1253 University of Oregon
Eugene, Oregon 97403-1253, USA
;
    'Tyler, David R.' .
;
Department of Chemistry
1253 University of Oregon
Eugene, Oregon 97403-1253, USA
;
