# Supplementary material for: P,P′-Diphenyl­ethyl­enediphosphinic acid dihydrate
Source: Acta Crystallogr Sect E Struct Rep Online. 2012 Jul 14;68(Pt 8):o2456. doi: 10.1107/S1600536812030954 (PMC3414913; doi:10.1107/S1600536812030954)
Supplement: Supplementary file 2 [file e-68-o2456-Isup2.hkl]

# 
# h,k,l, Fc-squared, Fo-squared, sigma(Fo-squared) and status flag 
# 
data_I
_shelx_title ' char11 in P2(1)/n' 
_shelx_refln_list_code          4 
_shelx_F_calc_maximum      116.01 
_exptl_crystal_F_000       364.00 
_reflns_d_resolution_high  0.7828 
 
loop_ 
 _symmetry_equiv_pos_as_xyz 
 'x, y, z' 
 '-x+1/2, y+1/2, -z+1/2' 
 '-x, -y, -z' 
 'x-1/2, -y-1/2, z-1/2' 
 
_cell_length_a    10.8280 
_cell_length_b     6.2455 
_cell_length_c    12.8606 
_cell_angle_alpha  90.000 
_cell_angle_beta   91.177 
_cell_angle_gamma  90.000 
 
_shelx_F_squared_multiplier     1.000 
 
loop_ 
 _refln_index_h 
 _refln_index_k 
 _refln_index_l 
 _refln_F_squared_calc 
 _refln_F_squared_meas 
 _refln_F_squared_sigma 
 _refln_observed_status 
   2   0   0     1709.04     1880.96     13.81 o 
   4   0   0        5.63        1.00      0.29 o 
   6   0   0       45.48       25.12      1.02 o 
   8   0   0       91.46       93.64      2.80 o 
  10   0   0      360.26      356.47      8.38 o 
  12   0   0       91.20      102.40      5.61 o 
   1   1   0     1672.92     1656.78      7.82 o 
   2   1   0      592.30      613.97      4.68 o 
   3   1   0        0.82        0.73      0.28 o 
   4   1   0       68.23       59.14      0.92 o 
   5   1   0      778.89      850.82      5.18 o 
   6   1   0       27.82       24.98      0.72 o 
   7   1   0        4.95        7.15      0.58 o 
   8   1   0      276.45      247.69      3.94 o 
   9   1   0       44.85       50.62      2.02 o 
  10   1   0      401.43      382.31      5.41 o 
  11   1   0       84.59       73.01      2.79 o 
  12   1   0       76.06       69.13      2.85 o 
  13   1   0        3.30        1.26      0.84 o 
   0   2   0       29.40       12.15      0.55 o 
   1   2   0     2597.19     2792.05     13.14 o 
   2   2   0       16.51       14.28      0.61 o 
   3   2   0      186.63      181.43      1.79 o 
   4   2   0     1138.52     1141.74      6.54 o 
   5   2   0     1573.62     1615.95      8.87 o 
   6   2   0      920.26      915.01      5.94 o 
   7   2   0      487.60      487.40      4.52 o 
   8   2   0        8.75        8.35      0.72 o 
   9   2   0       36.73       31.18      1.44 o 
  10   2   0        4.53        5.22      0.81 o 
  11   2   0       50.68       55.62      2.62 o 
  12   2   0       59.00       65.05      2.91 o 
  13   2   0        0.02       -1.20      0.80 o 
   1   3   0      118.65      123.73      1.47 o 
   2   3   0      163.38      210.79      2.08 o 
   3   3   0      229.42      222.67      2.27 o 
   4   3   0      198.17      204.34      2.40 o 
   5   3   0      219.63      208.50      2.38 o 
   6   3   0      178.49      170.46      3.17 o 
   7   3   0      406.04      407.13      4.26 o 
   8   3   0      268.54      258.78      3.45 o 
   9   3   0       37.00       32.55      1.41 o 
  10   3   0       21.06       13.99      1.27 o 
  11   3   0        0.12        0.41      0.95 o 
  12   3   0        0.20       -0.10      0.91 o 
   0   4   0        0.28        1.36      0.37 o 
   1   4   0       79.57       76.23      1.29 o 
   2   4   0       52.20       49.86      1.06 o 
   3   4   0      121.24      106.43      1.84 o 
   4   4   0       53.68       56.46      1.38 o 
   5   4   0     1254.88     1234.49      8.58 o 
   6   4   0        4.19        2.02      0.49 o 
   7   4   0      146.82      146.70      3.13 o 
   8   4   0       45.13       44.11      1.92 o 
   9   4   0       23.64       25.73      1.66 o 
  10   4   0       22.54       24.05      2.26 o 
  11   4   0       89.19       95.77      4.99 o 
   1   5   0      192.93      175.97      2.93 o 
   2   5   0        9.37        8.61      0.77 o 
   3   5   0      239.93      225.28      3.85 o 
   4   5   0       57.69       63.53      2.04 o 
   5   5   0       10.68       17.76      1.51 o 
   6   5   0       70.51       58.03      2.37 o 
   7   5   0       16.23       18.51      1.66 o 
   8   5   0        1.80        1.75      0.91 o 
   9   5   0       84.61       80.30      3.01 o 
  10   5   0       26.41       28.21      3.17 o 
   0   6   0      239.13      240.29      7.02 o 
   1   6   0      255.32      239.75      4.30 o 
   2   6   0       99.71      109.78      2.89 o 
   3   6   0       88.33       86.63      2.59 o 
   4   6   0        8.18       11.27      1.15 o 
   5   6   0       40.63       47.24      2.53 o 
   6   6   0       31.05       34.87      2.28 o 
   7   6   0       34.32       39.38      4.43 o 
   8   6   0        0.18       -0.03      0.69 o 
   9   6   0        1.77        2.11      0.95 o 
   1   7   0      104.39      111.12      3.67 o 
   2   7   0       50.06       41.37      2.97 o 
   3   7   0      110.73      110.56      4.25 o 
   4   7   0       35.14       34.15      2.79 o 
   5   7   0       14.31       18.05      2.08 o 
   6   7   0        0.00        1.32      0.74 o 
 -13   0   1      128.69      136.16      5.98 o 
 -11   0   1       54.28       47.63      3.49 o 
  -9   0   1      279.23      287.59      6.65 o 
  -7   0   1        0.09        0.15      0.47 o 
  -5   0   1      847.49      861.57      7.32 o 
  -3   0   1     1108.99     1031.07      7.64 o 
  -1   0   1      148.38      139.27      2.22 o 
   1   0   1     3024.79     3038.61     58.89 o 
   3   0   1     3315.68     3271.39     44.44 o 
   5   0   1      170.39      164.18      2.33 o 
   7   0   1        2.04        5.66      0.81 o 
   9   0   1     1122.89     1002.76     11.82 o 
  11   0   1       12.06       21.43      2.49 o 
  13   0   1      136.04      139.86      6.02 o 
 -13   1   1       53.67       51.58      2.89 o 
 -12   1   1        1.75        0.62      0.73 o 
 -11   1   1      141.38      131.38      3.77 o 
 -10   1   1       97.97       87.66      2.91 o 
  -9   1   1       89.33       84.10      2.97 o 
  -8   1   1       11.79       12.35      0.77 o 
  -7   1   1       21.74       14.81      0.67 o 
  -6   1   1      227.20      250.33      2.57 o 
  -5   1   1      157.02      141.98      2.24 o 
  -4   1   1      134.55      149.90      1.57 o 
  -3   1   1     1548.27     1591.60      8.52 o 
  -2   1   1     1168.92     1244.47      6.25 o 
  -1   1   1     8368.14     8970.97     46.41 o 
   0   1   1       50.43       61.08      1.04 o 
   1   1   1     2940.56     3179.03     14.51 o 
   2   1   1     1008.56     1156.96      5.87 o 
   3   1   1       36.86       44.16      0.68 o 
   4   1   1      557.71      645.70      4.45 o 
   5   1   1       15.66       26.30      0.80 o 
   6   1   1       81.96       80.00      1.47 o 
   7   1   1       59.49       56.97      1.31 o 
   8   1   1       91.97       89.18      2.00 o 
   9   1   1       54.47       48.73      1.59 o 
  10   1   1        2.57        1.96      0.56 o 
  11   1   1       67.26       64.84      2.66 o 
  12   1   1       11.11        8.29      1.32 o 
  13   1   1        2.60        6.78      1.22 o 
 -13   2   1       22.96       24.30      2.14 o 
 -12   2   1       33.00       36.26      2.44 o 
 -11   2   1      201.34      200.00      4.75 o 
 -10   2   1        0.06        0.93      0.76 o 
  -9   2   1      510.64      504.45      5.50 o 
  -8   2   1      352.41      370.27      4.00 o 
  -7   2   1      230.75      206.83      2.73 o 
  -6   2   1      581.55      612.66      4.57 o 
  -5   2   1       97.32      112.00      1.56 o 
  -4   2   1      478.81      446.98      3.64 o 
  -3   2   1      979.54     1013.54      5.80 o 
  -2   2   1       96.50      115.07      1.29 o 
  -1   2   1      443.77      469.03      3.01 o 
   0   2   1      305.36      332.37      2.30 o 
   1   2   1       77.68       43.76      0.75 o 
   2   2   1     1398.93     1481.32      7.65 o 
   3   2   1       99.17       95.65      1.24 o 
   4   2   1     1491.95     1621.86      8.64 o 
   5   2   1       41.32       45.13      2.90 o 
   6   2   1        1.28        0.62      0.26 o 
   7   2   1      964.16      957.17      7.02 o 
   8   2   1      196.01      205.44      2.89 o 
   9   2   1      332.47      329.76      4.39 o 
  10   2   1       31.06       42.78      1.69 o 
  11   2   1        3.08        4.62      0.84 o 
  12   2   1       20.93       24.49      2.43 o 
  13   2   1       37.83       43.14      3.14 o 
 -12   3   1       61.36       53.28      3.33 o 
 -11   3   1        4.10        2.55      0.85 o 
 -10   3   1       62.58       63.26      2.53 o 
  -9   3   1        0.00        0.40      0.42 o 
  -8   3   1       27.38       32.25      1.32 o 
  -7   3   1      137.35      135.14      2.30 o 
  -6   3   1     1133.05     1151.01      7.38 o 
  -5   3   1      587.18      613.41      4.63 o 
  -4   3   1      797.36      830.37      5.88 o 
  -3   3   1       68.67       72.12      1.20 o 
  -2   3   1        3.95        3.54      0.33 o 
  -1   3   1      106.16      120.28      1.52 o 
   0   3   1       21.14       14.10      0.75 o 
   1   3   1       13.29       21.01      1.76 o 
   2   3   1      339.02      334.51      3.38 o 
   3   3   1       13.08       12.12      0.57 o 
   4   3   1      155.04      169.48      2.02 o 
   5   3   1      794.73      766.20      5.33 o 
   6   3   1      274.40      258.30      3.12 o 
   7   3   1       18.10       16.56      0.97 o 
   8   3   1      125.90      110.17      2.19 o 
   9   3   1       88.97       81.39      2.49 o 
  10   3   1      155.97      159.77      3.70 o 
  11   3   1        9.47        9.97      1.29 o 
  12   3   1       34.39       39.34      3.01 o 
 -11   4   1       32.09       32.35      3.40 o 
 -10   4   1      136.91      155.85      6.09 o 
  -9   4   1        7.10        2.85      0.83 o 
  -8   4   1      131.19      132.78      2.78 o 
  -7   4   1       16.41       16.68      1.14 o 
  -6   4   1       16.46       17.00      1.10 o 
  -5   4   1      151.05      156.63      2.64 o 
  -4   4   1     1176.71     1227.24      9.19 o 
  -3   4   1        2.22        2.89      0.40 o 
  -2   4   1      358.82      298.73      3.21 o 
  -1   4   1        3.22        2.74      0.41 o 
   0   4   1      168.21      141.42      2.67 o 
   1   4   1      262.16      288.37      3.07 o 
   2   4   1      458.45      453.09      3.69 o 
   3   4   1       96.14       92.60      1.63 o 
   4   4   1      132.95      144.44      2.81 o 
   5   4   1       12.39       11.36      0.86 o 
   6   4   1      408.89      413.17      4.78 o 
   7   4   1       24.43       21.65      1.28 o 
   8   4   1      293.17      289.09      4.23 o 
   9   4   1        2.30        0.84      0.59 o 
  10   4   1        5.40        6.99      1.10 o 
  11   4   1        2.61        2.85      0.98 o 
 -10   5   1       10.22       12.23      2.22 o 
  -9   5   1       14.14       16.35      1.92 o 
  -8   5   1       53.84       54.84      2.52 o 
  -7   5   1        0.41       -0.52      0.65 o 
  -6   5   1      288.71      267.21      5.14 o 
  -5   5   1      193.36      213.11      3.86 o 
  -4   5   1      263.46      277.75      3.94 o 
  -3   5   1      104.93       95.98      2.19 o 
  -2   5   1       59.80       61.18      1.73 o 
  -1   5   1        0.90        1.22      0.39 o 
   0   5   1      310.61      321.97      4.09 o 
   1   5   1        3.38        1.73      0.43 o 
   2   5   1       33.81       39.47      1.69 o 
   3   5   1        2.94        2.31      0.55 o 
   4   5   1      509.82      505.96      6.24 o 
   5   5   1        0.00        0.55      0.52 o 
   6   5   1      222.90      206.19      5.04 o 
   7   5   1        1.40        2.22      0.97 o 
   8   5   1        8.88       12.75      1.43 o 
   9   5   1        1.91        1.04      0.78 o 
  10   5   1       65.19       62.50      5.97 o 
  -9   6   1       25.60       35.61      2.94 o 
  -8   6   1       21.12       25.08      3.19 o 
  -7   6   1        1.95        2.50      0.97 o 
  -6   6   1        7.45       12.57      1.60 o 
  -5   6   1       80.31       81.83      3.26 o 
  -4   6   1       29.47       30.96      1.98 o 
  -3   6   1      182.10      170.36      3.73 o 
  -2   6   1      214.25      216.92      7.01 o 
  -1   6   1        0.02        0.70      0.52 o 
   0   6   1       77.35       70.90      2.31 o 
   1   6   1       89.32       83.48      2.50 o 
   2   6   1      467.14      430.42      6.04 o 
   3   6   1       54.54       47.36      2.08 o 
   4   6   1       36.12       40.33      2.33 o 
   5   6   1       27.66       24.63      1.93 o 
   6   6   1       24.09       20.63      1.86 o 
   7   6   1      114.14      121.10      3.85 o 
   8   6   1       22.45       27.38      2.43 o 
   9   6   1       34.68       35.22      2.51 o 
  -6   7   1        2.68        4.47      1.14 o 
  -5   7   1        0.58        2.20      0.96 o 
  -4   7   1        0.66        0.88      0.77 o 
  -3   7   1       33.61       31.48      2.26 o 
  -2   7   1       50.66       55.65      2.85 o 
  -1   7   1      144.60      145.61      4.51 o 
   0   7   1      191.52      191.23      5.64 o 
   1   7   1      166.00      161.34      4.45 o 
   2   7   1        4.24        2.93      0.99 o 
   3   7   1        0.48       -0.87      0.58 o 
   4   7   1       28.57       33.24      2.38 o 
   5   7   1       44.35       46.85      2.81 o 
   6   7   1        6.56        5.74      1.14 o 
 -12   0   2      149.27      129.94      6.14 o 
 -10   0   2      104.09       89.80      4.13 o 
  -8   0   2        0.53        0.89      0.39 o 
  -6   0   2      403.19      442.38      4.86 o 
  -4   0   2       99.91      112.75      1.78 o 
  -2   0   2    11046.55    12060.34    112.11 o 
   0   0   2     5332.21     5406.04     42.11 o 
   2   0   2     9003.45     9113.29    165.64 o 
   4   0   2      972.40     1072.53      8.30 o 
   6   0   2      133.52      104.10      2.68 o 
   8   0   2       56.22       52.45      2.81 o 
  10   0   2      168.70      150.39      4.20 o 
  12   0   2       12.87        8.47      1.83 o 
 -13   1   2        2.24        0.60      1.38 o 
 -12   1   2       19.45       11.72      1.45 o 
 -11   1   2        2.14        4.71      0.97 o 
 -10   1   2      403.34      376.61      6.23 o 
  -9   1   2      258.41      254.55      4.79 o 
  -8   1   2      267.53      269.55      3.78 o 
  -7   1   2        1.98        0.60      0.23 o 
  -6   1   2        1.70        3.71      0.36 o 
  -5   1   2        4.08        3.68      0.33 o 
  -4   1   2     1833.80     1913.33      9.68 o 
  -3   1   2      967.05     1138.99      6.08 o 
  -2   1   2      331.17      333.29      5.96 o 
  -1   1   2     1756.90     1851.81     14.62 o 
   0   1   2       19.55       21.56      0.40 o 
   1   1   2     3348.50     3810.18     19.93 o 
   2   1   2     2482.30     2456.75     13.28 o 
   3   1   2     3132.63     3169.86     14.94 o 
   4   1   2        8.82       17.28      0.64 o 
   5   1   2      384.66      400.75      4.52 o 
   6   1   2       13.57       16.49      0.83 o 
   7   1   2       43.05       49.49      1.30 o 
   8   1   2     1108.38     1041.40      8.39 o 
   9   1   2       15.74       11.04      1.28 o 
  10   1   2       67.24       78.27      3.14 o 
  11   1   2       14.53       16.11      1.23 o 
  12   1   2      174.68      184.54      4.65 o 
  13   1   2        8.12       11.25      2.72 o 
 -13   2   2        3.76        5.39      1.38 o 
 -12   2   2       34.28       34.15      2.42 o 
 -11   2   2       40.90       36.91      2.29 o 
 -10   2   2        3.23        2.69      0.76 o 
  -9   2   2        9.52        5.91      0.78 o 
  -8   2   2       70.84       72.62      1.85 o 
  -7   2   2      444.64      448.44      3.91 o 
  -6   2   2      424.30      431.71      3.84 o 
  -5   2   2       46.59       51.91      1.07 o 
  -4   2   2      105.87      119.49      1.54 o 
  -3   2   2      972.61     1013.63      6.21 o 
  -2   2   2      728.66      761.35      4.53 o 
  -1   2   2      242.42      281.85      2.43 o 
   0   2   2      722.32      778.79      5.26 o 
   1   2   2        0.60        0.72      0.15 o 
   2   2   2       34.94       36.46      0.70 o 
   3   2   2     2956.55     3218.44     17.68 o 
   4   2   2      445.56      398.13      3.74 o 
   5   2   2      755.58      808.65      5.19 o 
   6   2   2       34.09       26.54      0.97 o 
   7   2   2        2.05        3.94      0.48 o 
   8   2   2      159.66      161.34      2.82 o 
   9   2   2      115.02      102.23      2.35 o 
  10   2   2       42.02       39.66      1.73 o 
  11   2   2       16.97       16.16      1.39 o 
  12   2   2       25.59       22.27      2.27 o 
  13   2   2        0.06        0.62      0.91 o 
 -12   3   2        0.06       -1.16      0.77 o 
 -11   3   2        4.29        2.37      0.88 o 
 -10   3   2      112.62      125.83      3.65 o 
  -9   3   2      225.81      220.57      4.07 o 
  -8   3   2      103.43      112.55      2.61 o 
  -7   3   2        1.04        2.04      0.64 o 
  -6   3   2       16.20       15.86      0.80 o 
  -5   3   2     1221.88     1270.50      9.34 o 
  -4   3   2      379.23      391.36      3.35 o 
  -3   3   2     1250.77     1316.92      7.56 o 
  -2   3   2       64.94       53.86      1.03 o 
  -1   3   2      809.13      870.48      7.07 o 
   0   3   2      584.30      615.32      4.55 o 
   1   3   2        0.10        2.79      0.33 o 
   2   3   2       19.16       28.02      0.93 o 
   3   3   2      936.11      961.72      5.92 o 
   4   3   2      194.36      224.81      2.61 o 
   5   3   2        1.11        1.25      0.30 o 
   6   3   2      400.28      347.40      4.10 o 
   7   3   2      507.45      533.68      5.57 o 
   8   3   2       72.21       65.10      1.91 o 
   9   3   2       16.25       21.85      1.51 o 
  10   3   2        3.90        5.34      0.85 o 
  11   3   2       10.64       11.22      1.23 o 
  12   3   2        3.77        0.76      1.97 o 
 -11   4   2       26.19       27.81      3.23 o 
 -10   4   2       34.01       36.61      2.73 o 
  -9   4   2      103.22      111.85      3.39 o 
  -8   4   2        5.03        7.17      0.90 o 
  -7   4   2      395.38      369.69      4.67 o 
  -6   4   2       44.23       36.22      1.31 o 
  -5   4   2      747.01      725.06      6.57 o 
  -4   4   2        3.53        5.26      0.56 o 
  -3   4   2       27.15       17.42      0.96 o 
  -2   4   2        2.04        4.26      0.45 o 
  -1   4   2      216.62      202.87      2.57 o 
   0   4   2       88.47       98.15      1.71 o 
   1   4   2        1.01        1.34      0.29 o 
   2   4   2      275.26      274.87      3.42 o 
   3   4   2      151.06      154.31      2.50 o 
   4   4   2       26.45       19.61      0.92 o 
   5   4   2      407.82      397.35      4.54 o 
   6   4   2        6.36        6.74      0.73 o 
   7   4   2       34.03       32.29      1.61 o 
   8   4   2       15.93       18.15      1.25 o 
   9   4   2      207.90      209.97      4.14 o 
  10   4   2       10.01       10.41      1.17 o 
  11   4   2       76.07       71.32      3.48 o 
 -10   5   2       27.26       31.99      2.73 o 
  -9   5   2      109.57      128.39      4.53 o 
  -8   5   2        1.62        1.76      0.77 o 
  -7   5   2       25.16       23.72      1.61 o 
  -6   5   2       52.57       50.60      1.79 o 
  -5   5   2       28.39       32.53      1.37 o 
  -4   5   2      198.20      176.36      3.12 o 
  -3   5   2      388.63      354.23      4.82 o 
  -2   5   2      421.37      409.77      4.79 o 
  -1   5   2        7.99       10.37      0.93 o 
   0   5   2       13.64       11.11      1.00 o 
   1   5   2      683.91      666.76      7.21 o 
   2   5   2       12.69       18.33      1.30 o 
   3   5   2      353.66      374.04      5.22 o 
   4   5   2       16.19       21.84      1.42 o 
   5   5   2       39.72       44.00      2.24 o 
   6   5   2        2.54        4.75      0.89 o 
   7   5   2       56.70       63.74      2.56 o 
   8   5   2       19.13       23.81      1.93 o 
   9   5   2       23.48       26.60      2.07 o 
  10   5   2        4.76        8.16      1.47 o 
  -8   6   2        9.57       10.91      1.71 o 
  -7   6   2       67.88       67.75      2.85 o 
  -6   6   2       15.05       14.30      1.50 o 
  -5   6   2       53.54       54.49      2.51 o 
  -4   6   2        3.87        3.73      0.88 o 
  -3   6   2        4.02        4.07      0.85 o 
  -2   6   2      139.95      123.13      3.09 o 
  -1   6   2      344.05      350.97      5.38 o 
   0   6   2       34.44       39.01      1.93 o 
   1   6   2       11.83       15.35      1.30 o 
   2   6   2        0.10        0.55      0.54 o 
   3   6   2      233.71      230.12      4.36 o 
   4   6   2        9.29       14.84      1.54 o 
   5   6   2       40.67       39.08      2.96 o 
   6   6   2        6.79        3.87      0.96 o 
   7   6   2       44.55       45.95      2.70 o 
   8   6   2       20.70       24.28      2.09 o 
  -6   7   2       14.17       15.27      4.59 o 
  -5   7   2       19.25       21.48      2.29 o 
  -4   7   2       51.36       43.43      2.63 o 
  -3   7   2       18.99       19.85      1.87 o 
  -2   7   2       26.09       21.79      2.02 o 
  -1   7   2        5.90        7.12      1.16 o 
   0   7   2        5.81        5.02      1.33 o 
   1   7   2      127.08      130.08      4.94 o 
   2   7   2      175.85      173.88      4.09 o 
   3   7   2        1.08       -0.02      0.60 o 
   4   7   2       12.96       20.36      1.95 o 
   5   7   2       16.31       16.92      1.73 o 
   6   7   2       33.08       35.26      2.52 o 
 -13   0   3        0.09        1.18      1.77 o 
 -11   0   3      191.71      193.30     10.36 o 
  -9   0   3      378.67      354.16      8.22 o 
  -7   0   3      110.40       99.68      2.80 o 
  -5   0   3      473.75      509.32      5.00 o 
  -3   0   3       22.11       38.06      2.00 o 
  -1   0   3     1338.79     1438.44      9.97 o 
   1   0   3     1539.24     1670.16     11.46 o 
   3   0   3      864.47      943.23     13.31 o 
   5   0   3      324.54      354.43      4.81 o 
   7   0   3      772.54      651.34      8.38 o 
   9   0   3     1271.54     1250.46     14.11 o 
  11   0   3      205.99      188.30      5.07 o 
  13   0   3        5.42        3.56      1.40 o 
 -13   1   3      122.84      140.25      4.35 o 
 -12   1   3       17.91       21.66      1.93 o 
 -11   1   3       86.91       85.54      3.08 o 
 -10   1   3      150.49      143.67      4.06 o 
  -9   1   3       14.68       14.36      1.16 o 
  -8   1   3      184.18      170.43      2.79 o 
  -7   1   3      232.37      224.57      2.84 o 
  -6   1   3      144.05      132.56      1.88 o 
  -5   1   3      516.54      495.17      3.59 o 
  -4   1   3      568.36      586.00      3.84 o 
  -3   1   3     2045.84     2160.60     11.60 o 
  -2   1   3      315.23      365.09      3.09 o 
  -1   1   3    13459.29    13493.36    127.18 o 
   0   1   3     3730.12     3869.10     22.34 o 
   1   1   3        0.03       -0.05      0.17 o 
   2   1   3      760.33      795.07      4.48 o 
   3   1   3     1686.27     1634.95      8.34 o 
   4   1   3     3008.54     3160.44     16.35 o 
   5   1   3      983.90      984.30      6.52 o 
   6   1   3       86.68       70.25      1.39 o 
   7   1   3       10.60        9.80      0.79 o 
   8   1   3       47.60       37.66      1.46 o 
   9   1   3       68.57       76.05      2.01 o 
  10   1   3       41.73       42.24      1.73 o 
  11   1   3       85.80       85.14      2.39 o 
  12   1   3        0.00        0.91      0.64 o 
  13   1   3       32.74       34.14      2.86 o 
 -13   2   3        4.65        5.64      1.19 o 
 -12   2   3        4.98        2.28      0.94 o 
 -11   2   3      204.11      187.54      4.72 o 
 -10   2   3      147.32      143.92      3.82 o 
  -9   2   3       47.64       45.42      1.88 o 
  -8   2   3      185.16      183.76      3.41 o 
  -7   2   3        0.31        0.55      0.40 o 
  -6   2   3      171.58      157.13      2.14 o 
  -5   2   3      469.69      460.32      3.66 o 
  -4   2   3      117.28      133.97      1.67 o 
  -3   2   3      338.83      413.14      3.12 o 
  -2   2   3      138.15      135.50      1.48 o 
  -1   2   3      280.07      280.55      2.17 o 
   0   2   3        5.03        7.69      0.40 o 
   1   2   3       19.39       32.97      0.74 o 
   2   2   3     1526.36     1746.21     11.16 o 
   3   2   3       73.93       59.55      0.98 o 
   4   2   3      169.21      189.12      2.02 o 
   5   2   3        2.72        1.17      0.34 o 
   6   2   3      300.74      310.24      3.33 o 
   7   2   3      370.90      320.46      3.58 o 
   8   2   3        0.08        0.31      0.36 o 
   9   2   3        5.56        6.46      0.84 o 
  10   2   3        0.39        0.90      0.58 o 
  11   2   3       96.02       92.75      2.84 o 
  12   2   3       48.86       45.10      2.33 o 
  13   2   3       43.85       39.68      3.13 o 
 -12   3   3       43.73       51.88      3.38 o 
 -11   3   3       12.27       12.72      1.77 o 
 -10   3   3       33.32       33.04      2.14 o 
  -9   3   3       25.89       26.57      1.63 o 
  -8   3   3      587.31      581.58      6.75 o 
  -7   3   3       56.32       65.74      1.77 o 
  -6   3   3     1153.21     1084.35      7.58 o 
  -5   3   3        3.13        4.19      0.44 o 
  -4   3   3       11.09       11.43      0.62 o 
  -3   3   3      149.07      171.15      2.57 o 
  -2   3   3     1015.22      991.35      6.65 o 
  -1   3   3      239.06      252.40      3.00 o 
   0   3   3      487.88      470.19      3.83 o 
   1   3   3       79.75       75.54      1.07 o 
   2   3   3        0.69        1.40      0.22 o 
   3   3   3        5.64       13.16      0.58 o 
   4   3   3     1091.73     1102.09      7.39 o 
   5   3   3       24.69       21.98      1.07 o 
   6   3   3       45.85       41.90      1.50 o 
   7   3   3      238.05      213.14      3.33 o 
   8   3   3      292.60      283.71      4.07 o 
   9   3   3       56.39       53.77      2.09 o 
  10   3   3       73.14       79.03      2.55 o 
  11   3   3        2.98        1.42      0.70 o 
  12   3   3       25.27       24.15      2.09 o 
 -11   4   3        3.04        3.80      1.33 o 
 -10   4   3       95.98       80.58      3.08 o 
  -9   4   3       78.63       84.18      3.00 o 
  -8   4   3        7.72        5.62      0.99 o 
  -7   4   3       42.17       35.32      1.73 o 
  -6   4   3      177.81      182.19      3.02 o 
  -5   4   3       99.80      115.11      2.15 o 
  -4   4   3      521.56      514.53      4.81 o 
  -3   4   3       55.04       70.57      1.57 o 
  -2   4   3       51.60       57.90      1.39 o 
  -1   4   3       75.95       76.05      1.54 o 
   0   4   3      164.97      174.58      2.36 o 
   1   4   3       24.18       15.75      0.93 o 
   2   4   3       44.68       39.78      1.31 o 
   3   4   3       58.64       53.29      1.50 o 
   4   4   3       36.49       38.99      1.83 o 
   5   4   3      128.46      116.53      2.66 o 
   6   4   3      151.30      146.78      3.14 o 
   7   4   3       39.90       37.54      1.62 o 
   8   4   3       29.13       27.67      1.52 o 
   9   4   3        2.06       -0.24      0.90 o 
  10   4   3       85.66       83.16      2.77 o 
  11   4   3        0.47        0.60      0.61 o 
 -10   5   3        0.18        0.54      0.91 o 
  -9   5   3       39.85       36.45      2.77 o 
  -8   5   3      103.88      116.63      3.60 o 
  -7   5   3        2.07        3.47      0.73 o 
  -6   5   3      226.67      245.90      3.92 o 
  -5   5   3       39.16       29.92      1.34 o 
  -4   5   3        7.27        5.92      0.64 o 
  -3   5   3      178.36      175.58      2.78 o 
  -2   5   3      478.56      467.84      5.22 o 
  -1   5   3      362.03      356.83      4.43 o 
   0   5   3      120.93      113.81      2.69 o 
   1   5   3        1.71        1.31      0.55 o 
   2   5   3      273.82      266.25      5.69 o 
   3   5   3       77.13       61.93      2.04 o 
   4   5   3      249.05      259.43      5.11 o 
   5   5   3        0.24        0.43      0.54 o 
   6   5   3       26.00       30.16      2.03 o 
   7   5   3        0.63        0.67      0.63 o 
   8   5   3       53.11       65.64      2.87 o 
   9   5   3       45.49       49.24      3.21 o 
  10   5   3      124.52      133.57      4.88 o 
  -8   6   3       38.26       39.45      5.25 o 
  -7   6   3        5.52        4.73      2.60 o 
  -6   6   3        5.75        7.24      1.82 o 
  -5   6   3       30.83       23.74      2.18 o 
  -4   6   3       65.72       65.79      2.31 o 
  -3   6   3       53.96       53.84      2.80 o 
  -2   6   3        0.02       -0.67      0.45 o 
  -1   6   3        0.06       -0.52      0.58 o 
   0   6   3      379.61      366.50      5.59 o 
   1   6   3        1.09        3.92      0.75 o 
   2   6   3      318.87      318.07      8.23 o 
   3   6   3       19.54       18.83      1.50 o 
   4   6   3        0.80        1.56      0.90 o 
   5   6   3       49.73       45.42      2.56 o 
   6   6   3       15.20       16.54      1.69 o 
   7   6   3       53.62       58.65      3.02 o 
   8   6   3       60.04       67.73      3.08 o 
  -6   7   3       39.15       44.05      4.10 o 
  -5   7   3        1.28        0.78      0.89 o 
  -4   7   3        4.57        6.12      1.10 o 
  -3   7   3       60.68       57.55      2.83 o 
  -2   7   3       12.04        8.60      1.28 o 
  -1   7   3       79.80       81.20      3.16 o 
   0   7   3        3.19        3.08      0.74 o 
   1   7   3       15.12       17.23      1.56 o 
   2   7   3       53.56       56.48      2.56 o 
   3   7   3      177.69      194.02      7.01 o 
   4   7   3       30.37       29.75      2.35 o 
   5   7   3      103.97      115.01      4.26 o 
   6   7   3        3.62        4.07      2.18 o 
 -12   0   4       52.40       51.98      4.02 o 
 -10   0   4       17.87       19.97      2.41 o 
  -8   0   4       19.12       17.63      1.51 o 
  -6   0   4     1504.85     1543.23     14.88 o 
  -4   0   4      272.80      248.02      3.98 o 
  -2   0   4      245.94      213.56      2.66 o 
   0   0   4     1169.86     1326.30      9.59 o 
   2   0   4      259.86      291.59      3.20 o 
   4   0   4     1260.10     1250.39     10.77 o 
   6   0   4        0.19        0.18      0.39 o 
   8   0   4        0.25        0.33      0.52 o 
  10   0   4       70.49       65.81      2.84 o 
  12   0   4        4.59        2.73      0.98 o 
 -13   1   4        8.08        8.04      1.33 o 
 -12   1   4      164.69      172.10      4.71 o 
 -11   1   4       20.93       23.56      1.96 o 
 -10   1   4      186.41      195.79      4.51 o 
  -9   1   4      202.35      188.25      3.60 o 
  -8   1   4       50.43       42.68      1.47 o 
  -7   1   4        3.63        7.84      0.72 o 
  -6   1   4      626.01      642.03      5.34 o 
  -5   1   4        3.24        0.48      0.18 o 
  -4   1   4      859.55      882.70     11.34 o 
  -3   1   4     2038.83     2305.52     11.36 o 
  -2   1   4      348.38      379.26      2.69 o 
  -1   1   4       46.51       52.86      0.82 o 
   0   1   4      894.10      809.38      4.60 o 
   1   1   4      357.95      382.40      2.66 o 
   2   1   4       11.66        5.95      0.33 o 
   3   1   4      816.34      954.53      5.50 o 
   4   1   4      411.50      456.57      3.97 o 
   5   1   4      908.40      886.10      6.13 o 
   6   1   4      682.43      659.83      5.21 o 
   7   1   4        2.33        2.08      0.43 o 
   8   1   4      831.05      770.30      7.24 o 
   9   1   4        0.09       -0.20      0.37 o 
  10   1   4      101.66      114.68      2.69 o 
  11   1   4        0.54       -0.36      0.57 o 
  12   1   4       82.52       84.04      3.42 o 
  13   1   4       34.70       34.74      2.42 o 
 -13   2   4       15.99       14.40      2.35 o 
 -12   2   4       94.16       89.78      3.40 o 
 -11   2   4       35.46       34.15      2.28 o 
 -10   2   4        0.10        1.29      0.57 o 
  -9   2   4       36.51       35.43      1.78 o 
  -8   2   4       39.54       46.62      1.74 o 
  -7   2   4      626.61      624.02      5.98 o 
  -6   2   4        0.04        0.02      0.25 o 
  -5   2   4       21.88       15.69      0.69 o 
  -4   2   4       30.17       40.05      0.92 o 
  -3   2   4      425.02      461.66      4.47 o 
  -2   2   4     5726.71     6203.39     46.09 o 
  -1   2   4      106.41      146.13      1.60 o 
   0   2   4     1342.59     1427.14      8.02 o 
   1   2   4      349.50      365.95      3.18 o 
   2   2   4        0.48        6.43      0.45 o 
   3   2   4     1044.99     1160.32      6.60 o 
   4   2   4       10.12        6.48      0.41 o 
   5   2   4        0.45        0.25      0.25 o 
   6   2   4        1.53        2.68      0.40 o 
   7   2   4       93.89       89.01      2.01 o 
   8   2   4      214.25      206.01      3.76 o 
   9   2   4       31.48       34.75      1.81 o 
  10   2   4       29.76       29.52      1.80 o 
  11   2   4       17.82       18.62      1.57 o 
  12   2   4        6.90        5.81      1.28 o 
 -12   3   4        0.35        0.37      0.91 o 
 -11   3   4      102.77      110.29      5.67 o 
 -10   3   4      109.50      113.38      3.53 o 
  -9   3   4       47.92       56.79      2.50 o 
  -8   3   4       20.81       22.70      1.70 o 
  -7   3   4      570.70      568.29      6.50 o 
  -6   3   4      365.43      381.78      4.77 o 
  -5   3   4      463.85      435.56      4.16 o 
  -4   3   4      208.30      204.66      2.60 o 
  -3   3   4      170.98      165.13      2.40 o 
  -2   3   4       88.82       92.21      2.53 o 
  -1   3   4      502.54      448.84      3.84 o 
   0   3   4       59.50       39.46      0.96 o 
   1   3   4     1129.11     1194.26      7.50 o 
   2   3   4      288.61      286.00      2.90 o 
   3   3   4      126.54      143.91      2.41 o 
   4   3   4       23.71       23.46      0.91 o 
   5   3   4      319.56      338.35      4.05 o 
   6   3   4      148.06      133.23      2.53 o 
   7   3   4      221.19      213.18      3.41 o 
   8   3   4        3.42        3.40      0.67 o 
   9   3   4       16.87       20.17      1.52 o 
  10   3   4       39.53       39.97      2.12 o 
  11   3   4       85.35      103.96      3.17 o 
  12   3   4       17.62       20.07      1.69 o 
 -11   4   4        3.67        5.99      1.30 o 
 -10   4   4        0.00        0.21      0.71 o 
  -9   4   4      194.03      197.17      4.68 o 
  -8   4   4       61.35       56.60      2.54 o 
  -7   4   4      301.41      291.43      6.17 o 
  -6   4   4        3.88        4.75      0.66 o 
  -5   4   4      130.48      137.84      2.38 o 
  -4   4   4       27.34       27.48      1.14 o 
  -3   4   4      387.12      406.20      4.14 o 
  -2   4   4       69.89       63.93      1.65 o 
  -1   4   4      899.95      915.40      7.47 o 
   0   4   4        0.93        0.34      0.32 o 
   1   4   4        4.94        6.10      0.64 o 
   2   4   4      140.52      127.61      3.16 o 
   3   4   4      164.54      172.74      3.07 o 
   4   4   4      458.39      396.36     10.31 o 
   5   4   4      123.32      117.69      2.85 o 
   6   4   4       10.71       11.19      1.07 o 
   7   4   4       51.31       45.30      1.98 o 
   8   4   4        0.79        0.69      0.55 o 
   9   4   4      205.58      198.79      4.79 o 
  10   4   4        9.70        8.78      1.74 o 
  11   4   4       11.85       13.72      1.65 o 
 -10   5   4        1.08        1.88      1.39 o 
  -9   5   4       41.18       42.25      2.59 o 
  -8   5   4       63.42       72.05      2.91 o 
  -7   5   4       11.12       13.88      1.60 o 
  -6   5   4       19.41       11.00      1.01 o 
  -5   5   4      257.89      247.48      3.55 o 
  -4   5   4      258.92      232.38      3.68 o 
  -3   5   4       86.60       84.58      2.14 o 
  -2   5   4        5.05        4.88      0.66 o 
  -1   5   4      493.96      454.10      5.45 o 
   0   5   4      259.43      241.44      3.63 o 
   1   5   4      658.37      638.72      6.40 o 
   2   5   4        1.07        0.70      0.43 o 
   3   5   4      124.35      125.10      2.82 o 
   4   5   4        4.08        4.18      0.85 o 
   5   5   4       23.72       25.13      1.89 o 
   6   5   4       11.39       16.21      1.56 o 
   7   5   4       99.28      103.88      3.73 o 
   8   5   4       14.64       12.72      1.51 o 
   9   5   4        2.31        1.65      1.62 o 
  10   5   4       18.09       20.02      2.19 o 
  -8   6   4       26.82       26.66      4.56 o 
  -7   6   4      130.43      127.75      8.44 o 
  -6   6   4       22.17       30.38      2.76 o 
  -5   6   4       24.81       24.89      1.70 o 
  -4   6   4        1.07        0.93      0.53 o 
  -3   6   4       86.38       85.89      2.78 o 
  -2   6   4       89.04       88.44      2.69 o 
  -1   6   4       43.42       41.52      2.05 o 
   0   6   4       18.72       21.43      1.57 o 
   1   6   4       69.71       75.53      2.47 o 
   2   6   4        1.64        3.95      0.78 o 
   3   6   4      215.14      209.15      4.85 o 
   4   6   4       51.13       45.58      2.57 o 
   5   6   4       42.88       41.48      2.50 o 
   6   6   4       23.54       27.67      2.16 o 
   7   6   4        0.84        0.54      0.87 o 
   8   6   4        9.93        8.18      1.42 o 
  -5   7   4       29.84       32.88      3.50 o 
  -4   7   4       25.10       21.21      1.95 o 
  -3   7   4       12.24       14.32      1.57 o 
  -2   7   4        1.83        3.23      0.76 o 
  -1   7   4        1.78        1.99      0.70 o 
   0   7   4       42.92       46.58      2.38 o 
   1   7   4        7.20        7.08      1.06 o 
   2   7   4       81.44       85.09      3.49 o 
   3   7   4        1.12        0.64      0.76 o 
   4   7   4       57.94       54.58      2.98 o 
   5   7   4       10.72        9.28      1.41 o 
 -13   0   5      146.70      148.99      7.37 o 
 -11   0   5      306.11      303.79      8.69 o 
  -9   0   5      267.41      243.88      5.34 o 
  -7   0   5       29.23       35.53      1.90 o 
  -5   0   5     2376.43     2470.17     21.54 o 
  -3   0   5      345.62      383.96      5.18 o 
  -1   0   5      294.82      232.81      3.14 o 
   1   0   5       12.25       21.08      0.96 o 
   3   0   5      267.56      324.96      3.78 o 
   5   0   5      712.39      686.60      8.12 o 
   7   0   5     2236.42     2199.90     20.42 o 
   9   0   5        1.07        3.89      1.11 o 
  11   0   5      181.33      194.23      5.31 o 
  13   0   5        3.01        5.91      1.98 o 
 -13   1   5       73.45       73.49      3.40 o 
 -12   1   5        3.52        3.76      0.95 o 
 -11   1   5        0.00        0.67      0.69 o 
 -10   1   5       14.55       17.78      1.60 o 
  -9   1   5       32.16       36.79      1.83 o 
  -8   1   5      198.03      179.68      3.07 o 
  -7   1   5      104.95       99.95      2.32 o 
  -6   1   5        3.33        2.29      0.43 o 
  -5   1   5        1.43        1.15      0.33 o 
  -4   1   5       48.42       48.56      1.21 o 
  -3   1   5     2975.65     3235.47     19.27 o 
  -2   1   5       29.88       52.95      1.28 o 
  -1   1   5        0.22        0.95      0.19 o 
   0   1   5        5.47        6.10      0.37 o 
   1   1   5     1607.08     1667.28      8.64 o 
   2   1   5      749.48      859.06      5.48 o 
   3   1   5     1474.46     1578.46      8.46 o 
   4   1   5       79.28       87.20      1.42 o 
   5   1   5       29.22       29.53      0.95 o 
   6   1   5      409.48      424.88      4.05 o 
   7   1   5      185.64      194.53      3.04 o 
   8   1   5      185.87      172.53      3.02 o 
   9   1   5      115.23       96.37      3.41 o 
  10   1   5       54.66       44.46      2.09 o 
  11   1   5        2.53        0.37      0.62 o 
  12   1   5       22.01       22.70      1.75 o 
 -12   2   5       51.63       45.79      2.77 o 
 -11   2   5       74.34       75.88      2.97 o 
 -10   2   5      232.75      216.69      4.27 o 
  -9   2   5       24.64       27.68      1.70 o 
  -8   2   5        0.13        0.82      0.45 o 
  -7   2   5      256.23      262.29      3.69 o 
  -6   2   5      285.76      254.53      3.44 o 
  -5   2   5      527.56      568.76      4.75 o 
  -4   2   5       55.29       51.59      1.05 o 
  -3   2   5      188.42      199.84      4.36 o 
  -2   2   5        8.14       25.58      1.10 o 
  -1   2   5       17.00       16.39      0.67 o 
   0   2   5      299.84      289.58      2.70 o 
   1   2   5      798.04      773.71      5.56 o 
   2   2   5     1676.92     1738.84     10.06 o 
   3   2   5      137.39      146.82      1.98 o 
   4   2   5      408.99      416.67      3.75 o 
   5   2   5       14.05       11.13      0.80 o 
   6   2   5      292.43      301.34      3.83 o 
   7   2   5      192.07      172.14      3.71 o 
   8   2   5        0.02        0.85      0.46 o 
   9   2   5       28.05       26.12      2.03 o 
  10   2   5        0.29        0.43      0.55 o 
  11   2   5      100.02       96.08      3.00 o 
  12   2   5       93.32      109.49      3.34 o 
 -12   3   5       12.79       15.51      1.99 o 
 -11   3   5       36.46       37.29      2.93 o 
 -10   3   5       82.52       92.31      3.26 o 
  -9   3   5       42.89       42.01      2.31 o 
  -8   3   5      364.76      353.60      7.04 o 
  -7   3   5        6.16        5.14      0.75 o 
  -6   3   5        0.40        0.66      0.44 o 
  -5   3   5       51.14       57.17      1.57 o 
  -4   3   5      192.64      170.32      2.40 o 
  -3   3   5      230.32      241.62      2.85 o 
  -2   3   5       81.05       66.80      1.47 o 
  -1   3   5      678.96      671.15      5.11 o 
   0   3   5        0.98        1.25      0.29 o 
   1   3   5       21.54       22.82      1.51 o 
   2   3   5     1220.03     1292.33      8.29 o 
   3   3   5       51.69       35.95      1.38 o 
   4   3   5      339.67      338.83      3.96 o 
   5   3   5        9.31        6.31      0.66 o 
   6   3   5       52.98       55.85      1.67 o 
   7   3   5       22.91       24.97      1.35 o 
   8   3   5      102.67       98.73      2.95 o 
   9   3   5        2.39        1.60      0.60 o 
  10   3   5       25.83       19.74      1.59 o 
  11   3   5        4.69        3.50      0.93 o 
  12   3   5        0.16       -0.07      0.69 o 
 -11   4   5       14.45       16.41      1.72 o 
 -10   4   5      132.61      144.83      4.27 o 
  -9   4   5       21.46       31.64      2.21 o 
  -8   4   5       35.88       31.40      2.09 o 
  -7   4   5       29.74       39.56      1.84 o 
  -6   4   5      126.33      137.58      4.00 o 
  -5   4   5       42.78       33.40      1.45 o 
  -4   4   5      291.60      281.17      3.73 o 
  -3   4   5       52.31       48.56      1.46 o 
  -2   4   5       15.69       19.45      1.40 o 
  -1   4   5       49.86       46.95      1.47 o 
   0   4   5     1140.49     1121.27      8.76 o 
   1   4   5        0.72        0.70      0.37 o 
   2   4   5      585.47      582.21      5.77 o 
   3   4   5       39.13       39.43      1.44 o 
   4   4   5      121.68      116.75      2.73 o 
   5   4   5       94.99       75.84      2.26 o 
   6   4   5       96.96      111.32      2.84 o 
   7   4   5        0.02       -0.28      0.56 o 
   8   4   5        1.73        7.21      1.10 o 
   9   4   5        1.15        2.65      0.85 o 
  10   4   5       95.27       94.75      3.43 o 
  11   4   5        1.14        3.41      0.81 o 
 -10   5   5       21.08       22.73      2.04 o 
  -9   5   5        0.00       -1.05      0.70 o 
  -8   5   5      127.78      138.20      4.03 o 
  -7   5   5       56.80       57.19      3.06 o 
  -6   5   5       75.98       75.17      2.42 o 
  -5   5   5       42.51       40.08      1.93 o 
  -4   5   5      115.62      112.22      2.55 o 
  -3   5   5      198.02      162.23      3.06 o 
  -2   5   5      439.42      427.08      5.37 o 
  -1   5   5       18.91       20.99      1.27 o 
   0   5   5        1.79        1.12      0.50 o 
   1   5   5       39.19       46.47      1.66 o 
   2   5   5      117.80      117.41      2.58 o 
   3   5   5       66.83       62.65      2.12 o 
   4   5   5       17.09       17.14      1.36 o 
   5   5   5       27.32       26.79      1.68 o 
   6   5   5        6.20        8.80      1.15 o 
   7   5   5        0.01       -0.09      0.61 o 
   8   5   5      190.04      200.22      4.97 o 
   9   5   5       19.65       14.83      1.93 o 
  -8   6   5       23.09       26.30      4.73 o 
  -7   6   5       11.36       10.63      2.12 o 
  -6   6   5       64.54       64.55      4.40 o 
  -5   6   5       67.69       61.53      4.14 o 
  -4   6   5       73.04       82.09      2.64 o 
  -3   6   5       77.48       66.64      2.68 o 
  -2   6   5       76.69       73.39      2.47 o 
  -1   6   5        8.38        9.27      1.05 o 
   0   6   5       82.46       76.44      2.52 o 
   1   6   5       45.80       43.29      2.08 o 
   2   6   5        8.34        8.17      1.05 o 
   3   6   5        4.86        9.50      1.29 o 
   4   6   5       70.16       67.29      2.81 o 
   5   6   5       14.23       16.81      1.73 o 
   6   6   5      102.05      100.56      3.59 o 
   7   6   5       49.12       60.54      3.13 o 
   8   6   5       12.39       17.63      1.82 o 
  -5   7   5       16.52       20.08      2.20 o 
  -4   7   5        7.87        6.71      1.35 o 
  -3   7   5       23.88       25.88      1.87 o 
  -2   7   5       19.03       23.05      2.22 o 
  -1   7   5        0.56        2.00      0.69 o 
   0   7   5        3.14        2.88      0.81 o 
   1   7   5       15.45       18.81      1.62 o 
   2   7   5       34.44       34.29      2.45 o 
   3   7   5      154.73      154.81      4.56 o 
   4   7   5       35.96       41.34      2.75 o 
   5   7   5        3.23       -0.92      1.81 o 
 -12   0   6        1.84       -0.59      2.77 o 
 -10   0   6       63.45       73.39      5.06 o 
  -8   0   6      675.96      664.55      9.43 o 
  -6   0   6      985.86      997.51     11.37 o 
  -4   0   6     1737.98     1753.56     16.23 o 
  -2   0   6     1074.16     1106.29      8.84 o 
   0   0   6      106.82       96.68      1.87 o 
   2   0   6     1160.18     1112.92      9.14 o 
   4   0   6     1464.52     1556.26     12.24 o 
   6   0   6       68.73       82.26      3.43 o 
   8   0   6       45.65       54.82      2.45 o 
  10   0   6       66.28       52.37      2.82 o 
  12   0   6       89.54       99.92      5.09 o 
 -12   1   6      113.69      120.43      4.00 o 
 -11   1   6       21.40       22.30      1.91 o 
 -10   1   6       53.28       49.80      2.19 o 
  -9   1   6       11.15        8.97      0.90 o 
  -8   1   6        3.39        4.87      0.66 o 
  -7   1   6       74.29       66.84      1.81 o 
  -6   1   6      664.53      668.84      6.58 o 
  -5   1   6       98.13       91.18      3.85 o 
  -4   1   6      200.10      205.38      2.32 o 
  -3   1   6      113.83      114.67      2.10 o 
  -2   1   6       17.92       10.12      0.54 o 
  -1   1   6     1060.86     1162.50      6.61 o 
   0   1   6       18.16       24.34      1.12 o 
   1   1   6       22.43       26.29      0.68 o 
   2   1   6      170.02      182.22      2.28 o 
   3   1   6       80.24       77.63      1.26 o 
   4   1   6       52.44       42.99      0.96 o 
   5   1   6      420.57      429.72      4.44 o 
   6   1   6      860.52      805.14      6.93 o 
   7   1   6       38.17       34.34      1.64 o 
   8   1   6       11.60       12.45      1.14 o 
   9   1   6       32.20       33.43      1.84 o 
  10   1   6      189.06      166.42      5.59 o 
  11   1   6       33.12       32.17      2.01 o 
  12   1   6       33.99       32.63      2.31 o 
 -12   2   6       72.24       68.15      3.59 o 
 -11   2   6       30.02       26.23      2.12 o 
 -10   2   6       15.02       15.64      1.41 o 
  -9   2   6      426.65      414.18      5.96 o 
  -8   2   6        6.56        9.62      0.93 o 
  -7   2   6      343.06      308.18      4.13 o 
  -6   2   6       56.20       67.92      1.79 o 
  -5   2   6       26.04       25.41      1.45 o 
  -4   2   6      973.36     1047.82      7.87 o 
  -3   2   6      148.55      122.00      1.82 o 
  -2   2   6     2421.78     2509.86     12.77 o 
  -1   2   6      759.17      745.04      6.30 o 
   0   2   6       28.58       28.34      1.42 o 
   1   2   6       41.76       34.01      0.94 o 
   2   2   6      501.31      449.84      3.94 o 
   3   2   6      968.91      925.45      6.49 o 
   4   2   6      116.75      105.72      2.61 o 
   5   2   6       47.18       42.63      1.90 o 
   6   2   6       26.37       26.61      1.27 o 
   7   2   6      204.10      244.00      4.15 o 
   8   2   6       99.08       93.35      2.63 o 
   9   2   6       31.82       29.98      2.09 o 
  10   2   6        0.44        0.41      0.63 o 
  11   2   6       60.00       58.18      2.92 o 
  12   2   6       23.88       29.96      2.06 o 
 -11   3   6      173.68      167.78      5.38 o 
 -10   3   6       64.37       64.98      2.83 o 
  -9   3   6        0.00       -0.52      0.55 o 
  -8   3   6      137.16      131.05      4.02 o 
  -7   3   6       61.03       59.24      2.03 o 
  -6   3   6       63.14       62.37      1.99 o 
  -5   3   6       49.49       48.09      1.68 o 
  -4   3   6       43.42       37.57      1.42 o 
  -3   3   6       59.83       38.80      1.24 o 
  -2   3   6       32.62       31.90      1.03 o 
  -1   3   6      818.82      863.36      8.27 o 
   0   3   6      685.35      693.24      6.09 o 
   1   3   6      600.08      635.15      5.74 o 
   2   3   6        1.42        1.84      0.41 o 
   3   3   6       21.30       20.82      1.10 o 
   4   3   6       72.99       62.51      1.66 o 
   5   3   6       71.62       71.47      1.85 o 
   6   3   6       50.92       40.22      1.55 o 
   7   3   6        0.04        0.42      0.38 o 
   8   3   6        1.79       -0.09      0.52 o 
   9   3   6       56.77       44.77      2.20 o 
  10   3   6       48.28       51.58      2.44 o 
  11   3   6       60.55       58.39      2.85 o 
 -10   4   6        2.20        3.01      1.11 o 
  -9   4   6      240.20      254.06      5.58 o 
  -8   4   6       10.56       15.94      3.16 o 
  -7   4   6       63.30       70.99      2.36 o 
  -6   4   6        0.02        0.47      0.48 o 
  -5   4   6      139.17      151.34      2.86 o 
  -4   4   6       72.06       50.42      1.79 o 
  -3   4   6      752.07      738.49      6.85 o 
  -2   4   6       99.23       88.22      2.06 o 
  -1   4   6      280.44      256.39      3.63 o 
   0   4   6        4.26        5.11      0.67 o 
   1   4   6      754.91      770.55      7.02 o 
   2   4   6      241.18      203.49      3.23 o 
   3   4   6      341.63      363.50      4.50 o 
   4   4   6        1.91        2.83      0.70 o 
   5   4   6       14.59       14.19      1.21 o 
   6   4   6       51.15       40.90      1.97 o 
   7   4   6       87.43       94.50      2.77 o 
   8   4   6       19.16       17.23      1.68 o 
   9   4   6      139.72      131.31      3.98 o 
  10   4   6        0.16        0.61      1.06 o 
  -9   5   6        1.94        4.83      1.23 o 
  -8   5   6        2.24        1.83      0.97 o 
  -7   5   6       78.03       75.49      6.06 o 
  -6   5   6        1.51        3.45      0.93 o 
  -5   5   6      157.87      166.35      3.61 o 
  -4   5   6        0.86        0.54      0.56 o 
  -3   5   6       21.91       20.94      1.71 o 
  -2   5   6       41.05       36.87      1.63 o 
  -1   5   6      347.52      334.92      4.56 o 
   0   5   6       25.01       23.35      1.36 o 
   1   5   6      105.11       99.86      2.41 o 
   2   5   6       45.17       38.40      1.64 o 
   3   5   6       10.38        8.59      1.00 o 
   4   5   6       11.01        9.45      1.06 o 
   5   5   6      147.27      133.50      3.31 o 
   6   5   6        1.81        1.49      0.69 o 
   7   5   6       52.39       55.63      2.44 o 
   8   5   6        5.13        5.38      1.08 o 
   9   5   6       31.52       30.65      2.73 o 
  -7   6   6      179.39      187.09      7.18 o 
  -6   6   6        4.20        3.50      1.21 o 
  -5   6   6        0.01        0.30      0.85 o 
  -4   6   6       80.99       86.93      3.14 o 
  -3   6   6      137.44      142.02      3.55 o 
  -2   6   6       73.56       79.14      2.60 o 
  -1   6   6        5.97        5.08      0.83 o 
   0   6   6       15.43       19.56      1.56 o 
   1   6   6       27.88       29.63      1.86 o 
   2   6   6      152.80      164.14      4.37 o 
   3   6   6       52.92       53.49      2.75 o 
   4   6   6       87.78       86.29      3.22 o 
   5   6   6        0.20       -0.84      0.63 o 
   6   6   6        1.97        0.92      0.81 o 
   7   6   6      134.43      141.95      6.70 o 
  -4   7   6       10.70       10.49      1.37 o 
  -3   7   6        2.18        1.00      0.70 o 
  -2   7   6        0.44        1.29      0.69 o 
  -1   7   6       42.07       48.75      3.22 o 
   0   7   6        6.38        4.72      0.93 o 
   1   7   6       21.01       24.33      1.85 o 
   2   7   6        1.38        0.33      0.71 o 
   3   7   6        4.26        2.80      1.54 o 
   4   7   6      109.65      105.26      3.80 o 
 -11   0   7       26.02       26.84      2.98 o 
  -9   0   7       23.28       23.42      2.03 o 
  -7   0   7      755.01      760.35     10.18 o 
  -5   0   7     1626.27     1560.55     16.83 o 
  -3   0   7      760.36      759.04      8.80 o 
  -1   0   7      400.68      327.42      4.00 o 
   1   0   7      482.38      471.80      5.14 o 
   3   0   7        1.73        2.03      0.55 o 
   5   0   7     1296.32     1301.24     13.40 o 
   7   0   7       41.51       34.77      2.10 o 
   9   0   7      507.12      533.01     11.16 o 
  11   0   7       86.66       80.25      4.48 o 
 -12   1   7       15.88       16.63      1.77 o 
 -11   1   7        6.75        6.54      1.16 o 
 -10   1   7       83.62       84.32      2.73 o 
  -9   1   7       46.17       49.03      2.40 o 
  -8   1   7       47.30       48.69      1.73 o 
  -7   1   7      242.87      230.95      3.58 o 
  -6   1   7       79.41       75.57      1.91 o 
  -5   1   7      104.19      111.39      2.21 o 
  -4   1   7       34.61       28.17      1.12 o 
  -3   1   7      942.46      989.78      6.71 o 
  -2   1   7        8.91        3.77      0.36 o 
  -1   1   7       47.09       48.85      1.00 o 
   0   1   7      116.38      118.61      1.74 o 
   1   1   7       63.16       49.06      1.30 o 
   2   1   7      134.41      125.08      1.67 o 
   3   1   7      253.12      255.53      2.58 o 
   4   1   7      115.85      115.66      1.71 o 
   5   1   7       11.82       12.83      0.90 o 
   6   1   7      517.03      519.53      6.06 o 
   7   1   7      156.59      159.81      3.32 o 
   8   1   7       17.78       17.59      1.36 o 
   9   1   7       16.61       20.12      1.54 o 
  10   1   7       14.56       14.47      1.39 o 
  11   1   7       48.53       41.91      2.60 o 
  12   1   7       12.00       16.02      1.67 o 
 -12   2   7       98.35       98.10      4.22 o 
 -11   2   7       92.02       92.44      4.57 o 
 -10   2   7        1.08        1.21      0.64 o 
  -9   2   7        1.34        2.39      0.70 o 
  -8   2   7      226.65      216.75      3.65 o 
  -7   2   7      564.01      596.84      6.25 o 
  -6   2   7      109.15       90.88      2.17 o 
  -5   2   7        9.96       12.26      0.93 o 
  -4   2   7        0.71        0.29      0.35 o 
  -3   2   7        0.29        1.93      0.31 o 
  -2   2   7      233.95      215.23      2.32 o 
  -1   2   7      635.68      609.36      4.40 o 
   0   2   7      400.30      407.99      4.58 o 
   1   2   7      119.98      107.00      2.41 o 
   2   2   7        0.52        0.68      0.31 o 
   3   2   7      337.24      322.53      3.42 o 
   4   2   7      665.54      691.20      6.25 o 
   5   2   7      305.32      289.60      3.82 o 
   6   2   7       12.35       12.53      0.97 o 
   7   2   7      260.28      231.95      4.12 o 
   8   2   7       34.92       35.19      1.93 o 
   9   2   7       47.94       57.22      2.51 o 
  10   2   7       39.49       49.19      2.38 o 
  11   2   7       43.28       47.21      2.44 o 
 -11   3   7        4.25        4.05      1.02 o 
 -10   3   7      100.16       99.45      3.52 o 
  -9   3   7       38.65       41.76      2.44 o 
  -8   3   7      187.31      186.13      3.87 o 
  -7   3   7       12.51        8.90      1.01 o 
  -6   3   7       18.17       20.25      1.39 o 
  -5   3   7       37.88       43.16      1.74 o 
  -4   3   7        0.05        0.89      0.57 o 
  -3   3   7       99.83      101.25      2.21 o 
  -2   3   7      366.82      344.93      4.05 o 
  -1   3   7      136.58      125.86      2.47 o 
   0   3   7       32.83       26.87      1.20 o 
   1   3   7      639.34      570.53      5.55 o 
   2   3   7      881.24      896.32      8.06 o 
   3   3   7      436.26      384.66      4.44 o 
   4   3   7        0.07        1.16      0.44 o 
   5   3   7        1.78        2.52      0.77 o 
   6   3   7       13.34       16.38      1.16 o 
   7   3   7        7.18        7.72      0.95 o 
   8   3   7       79.51       77.86      2.55 o 
   9   3   7        5.79        7.27      1.01 o 
  10   3   7       10.23       12.50      1.36 o 
  11   3   7        1.85        2.28      0.77 o 
 -10   4   7       69.04       77.29      3.20 o 
  -9   4   7        0.18        0.50      0.73 o 
  -8   4   7       74.85       80.53      3.01 o 
  -7   4   7        0.09        1.02      0.56 o 
  -6   4   7       59.77       57.23      2.43 o 
  -5   4   7        1.81        1.58      0.61 o 
  -4   4   7       36.65       31.57      1.63 o 
  -3   4   7       27.00       27.46      1.60 o 
  -2   4   7      767.97      698.38      7.55 o 
  -1   4   7        5.71        2.04      0.63 o 
   0   4   7     1375.26     1376.88     10.60 o 
   1   4   7       48.24       45.59      1.60 o 
   2   4   7       42.56       44.40      1.57 o 
   3   4   7        8.95        8.58      0.94 o 
   4   4   7      183.07      185.10      3.67 o 
   5   4   7        0.05        0.66      0.60 o 
   6   4   7      102.31      101.66      2.87 o 
   7   4   7       27.37       26.03      1.74 o 
   8   4   7        0.31        0.62      0.67 o 
   9   4   7        0.00       -0.57      0.68 o 
  10   4   7       99.61      129.80      5.28 o 
  -9   5   7        1.14        1.46      0.93 o 
  -8   5   7      143.66      157.62      5.75 o 
  -7   5   7        0.09        0.34      0.98 o 
  -6   5   7        4.81        6.71      1.13 o 
  -5   5   7        1.68        0.10      0.60 o 
  -4   5   7      274.22      268.64      4.71 o 
  -3   5   7        2.31        4.01      0.87 o 
  -2   5   7      136.68      129.35      2.83 o 
  -1   5   7        0.46        0.33      0.49 o 
   0   5   7       38.43       39.92      1.72 o 
   1   5   7       17.97       22.54      1.41 o 
   2   5   7       73.74       72.66      2.13 o 
   3   5   7       13.73       14.93      1.32 o 
   4   5   7       27.14       23.07      1.65 o 
   5   5   7       63.88       63.80      2.42 o 
   6   5   7       72.34       65.25      2.50 o 
   7   5   7        0.69        1.46      0.78 o 
   8   5   7      175.21      165.83      4.65 o 
  -7   6   7       56.16       53.63      3.85 o 
  -6   6   7      192.30      214.93      5.26 o 
  -5   6   7       11.09       10.43      1.40 o 
  -4   6   7       34.66       40.48      3.10 o 
  -3   6   7       22.33       23.61      1.97 o 
  -2   6   7       83.07       88.33      2.81 o 
  -1   6   7      133.05      118.39      3.25 o 
   0   6   7        0.45        0.80      0.62 o 
   1   6   7       43.72       51.57      2.39 o 
   2   6   7        1.66        2.24      0.82 o 
   3   6   7       18.06       19.55      1.81 o 
   4   6   7       34.56       35.65      2.45 o 
   5   6   7       58.08       57.74      3.01 o 
   6   6   7       59.30       71.29      3.21 o 
  -3   7   7       42.51       50.93      2.91 o 
  -2   7   7        2.24        3.31      0.81 o 
  -1   7   7        8.27        8.73      1.14 o 
   0   7   7       19.66       21.55      1.76 o 
   1   7   7        6.29        8.68      1.25 o 
   2   7   7       10.68       11.06      1.54 o 
 -12   0   8       13.61       18.17      2.56 o 
 -10   0   8       62.51       70.56      3.24 o 
  -8   0   8       27.60       20.14      1.86 o 
  -6   0   8      168.93      165.83      4.14 o 
  -4   0   8     2650.58     2809.36     24.61 o 
  -2   0   8       48.41       46.55      1.40 o 
   0   0   8      620.95      623.03      6.40 o 
   2   0   8      308.45      353.02      4.57 o 
   4   0   8       25.24       25.60      1.26 o 
   6   0   8      379.07      385.60      6.52 o 
   8   0   8      152.46      134.12      5.23 o 
  10   0   8       59.45       71.19      4.16 o 
 -12   1   8       65.04       72.64      3.20 o 
 -11   1   8        6.78        8.67      1.28 o 
 -10   1   8        5.57        7.24      1.04 o 
  -9   1   8      134.04      144.04      3.13 o 
  -8   1   8      273.94      278.19      4.25 o 
  -7   1   8       99.94       91.28      2.27 o 
  -6   1   8     1028.07     1017.37      8.77 o 
  -5   1   8      350.54      344.93      4.27 o 
  -4   1   8       92.34       91.88      2.00 o 
  -3   1   8      131.27      135.33      2.35 o 
  -2   1   8      239.72      205.24      2.26 o 
  -1   1   8      192.01      175.66      2.10 o 
   0   1   8       56.03       52.60      1.12 o 
   1   1   8       12.26       12.04      0.68 o 
   2   1   8       19.66       23.67      0.84 o 
   3   1   8       75.21       79.57      1.61 o 
   4   1   8      253.17      247.11      3.88 o 
   5   1   8       54.76       51.53      1.56 o 
   6   1   8      484.12      487.03      6.05 o 
   7   1   8        0.16        2.45      0.63 o 
   8   1   8      152.11      142.46      3.35 o 
   9   1   8        7.44       11.34      1.21 o 
  10   1   8      126.58      134.37      4.09 o 
  11   1   8       11.48       14.34      1.64 o 
 -11   2   8      122.71      133.18      4.15 o 
 -10   2   8       24.50       24.73      2.05 o 
  -9   2   8       80.67       81.66      2.64 o 
  -8   2   8       56.41       60.31      2.20 o 
  -7   2   8       26.99       30.73      1.51 o 
  -6   2   8       62.57       68.10      1.91 o 
  -5   2   8      155.75      140.68      2.61 o 
  -4   2   8      104.30      110.83      2.22 o 
  -3   2   8      280.01      259.39      3.39 o 
  -2   2   8       69.28       61.74      1.24 o 
  -1   2   8        1.66        2.89      0.41 o 
   0   2   8      460.64      454.50      4.20 o 
   1   2   8      513.72      512.47      4.60 o 
   2   2   8      993.19      957.80      7.36 o 
   3   2   8        6.63        9.20      0.70 o 
   4   2   8        0.71        0.34      0.36 o 
   5   2   8      247.31      266.21      5.56 o 
   6   2   8       23.83       26.93      1.58 o 
   7   2   8      136.62      126.81      3.11 o 
   8   2   8        2.96        2.80      0.68 o 
   9   2   8       24.18       18.19      1.56 o 
  10   2   8        1.10        0.39      0.63 o 
  11   2   8        2.00        3.13      0.83 o 
 -11   3   8      135.82      146.39      5.11 o 
 -10   3   8       33.60       38.44      2.51 o 
  -9   3   8        0.18       -0.08      0.68 o 
  -8   3   8       60.40       56.85      2.25 o 
  -7   3   8       44.18       45.18      2.03 o 
  -6   3   8        7.89        2.95      0.65 o 
  -5   3   8        0.01        0.81      0.46 o 
  -4   3   8       14.45       12.95      1.27 o 
  -3   3   8      100.69       84.18      2.24 o 
  -2   3   8        1.38        3.44      0.52 o 
  -1   3   8      916.56      922.90      7.76 o 
   0   3   8       93.11       85.51      2.00 o 
   1   3   8      719.89      699.87      7.11 o 
   2   3   8      138.06      136.70      2.57 o 
   3   3   8       77.02       74.51      2.17 o 
   4   3   8       96.06       84.68      2.97 o 
   5   3   8       64.95       70.81      2.23 o 
   6   3   8       13.70       12.28      1.16 o 
   7   3   8        0.15        1.61      0.63 o 
   8   3   8        0.32        0.24      0.62 o 
   9   3   8       21.48       26.55      2.10 o 
  10   3   8       14.56       10.99      1.41 o 
 -10   4   8        7.88       11.28      1.46 o 
  -9   4   8      155.70      155.04      6.38 o 
  -8   4   8        0.15        0.67      0.66 o 
  -7   4   8        1.08        0.42      0.71 o 
  -6   4   8        2.36        0.34      0.70 o 
  -5   4   8      127.46      128.25      4.36 o 
  -4   4   8        0.08        2.10      0.84 o 
  -3   4   8       35.39       29.65      1.62 o 
  -2   4   8      155.83      151.91      2.89 o 
  -1   4   8       62.82       64.78      2.02 o 
   0   4   8        4.88        6.66      0.84 o 
   1   4   8      645.26      629.36      6.48 o 
   2   4   8       16.95       20.72      1.28 o 
   3   4   8        7.74        7.45      0.95 o 
   4   4   8       56.50       55.85      2.08 o 
   5   4   8       51.78       60.74      2.25 o 
   6   4   8        0.31        0.42      0.52 o 
   7   4   8      132.25      123.12      3.79 o 
   8   4   8        1.09        0.81      0.71 o 
   9   4   8       38.25       31.43      2.37 o 
  -8   5   8        0.09       -0.16      0.81 o 
  -7   5   8      112.50      120.83      3.99 o 
  -6   5   8       11.95       12.66      1.53 o 
  -5   5   8       54.10       55.21      3.55 o 
  -4   5   8        0.30        1.85      0.75 o 
  -3   5   8       87.93       88.25      2.70 o 
  -2   5   8        0.20        1.33      0.66 o 
  -1   5   8      136.86      136.14      2.97 o 
   0   5   8       23.37       21.62      1.41 o 
   1   5   8        4.48        3.91      0.72 o 
   2   5   8        0.49        0.45      0.53 o 
   3   5   8       75.33       71.35      2.44 o 
   4   5   8        3.16        6.94      1.00 o 
   5   5   8      137.04      141.83      4.02 o 
   6   5   8       39.05       44.54      2.31 o 
   7   5   8        7.65        9.16      1.20 o 
   8   5   8        6.89        8.63      1.33 o 
  -6   6   8       42.14       46.68      2.79 o 
  -5   6   8      111.03      120.96      3.94 o 
  -4   6   8       14.96       14.06      1.62 o 
  -3   6   8      163.01      160.78      4.98 o 
  -2   6   8        5.76        4.16      0.84 o 
  -1   6   8       13.61       12.05      1.18 o 
   0   6   8       47.95       51.22      2.25 o 
   1   6   8        1.01        0.70      0.64 o 
   2   6   8       45.01       42.72      2.60 o 
   3   6   8       13.77       13.92      1.83 o 
   4   6   8        0.00       -0.43      0.62 o 
   5   6   8       22.82       28.48      2.55 o 
   6   6   8        4.66        1.75      1.23 o 
 -11   0   9        0.31        0.85      1.07 o 
  -9   0   9      108.85      108.40      3.93 o 
  -7   0   9      451.56      488.30      8.22 o 
  -5   0   9       72.30       61.42      2.51 o 
  -3   0   9      320.04      283.00      5.20 o 
  -1   0   9        2.82        2.08      0.46 o 
   1   0   9       18.41       18.21      1.39 o 
   3   0   9       45.57       45.26      2.09 o 
   5   0   9      301.65      283.89      6.99 o 
   7   0   9      239.52      237.29      6.92 o 
   9   0   9      270.29      242.88      7.61 o 
  11   0   9       31.91       32.61      3.59 o 
 -11   1   9       44.95       49.15      2.51 o 
 -10   1   9       45.02       50.51      2.16 o 
  -9   1   9      106.80      111.31      2.84 o 
  -8   1   9        1.97        1.87      0.58 o 
  -7   1   9        0.07       -0.56      0.38 o 
  -6   1   9       17.04       17.00      1.17 o 
  -5   1   9     1006.90      995.79      8.47 o 
  -4   1   9      260.64      232.63      3.42 o 
  -3   1   9      432.36      416.47      4.64 o 
  -2   1   9      203.78      200.68      2.96 o 
  -1   1   9      114.85       97.69      1.67 o 
   0   1   9        9.47        8.73      0.59 o 
   1   1   9      491.98      461.64      4.36 o 
   2   1   9       18.66       18.22      0.94 o 
   3   1   9      276.94      274.56      3.31 o 
   4   1   9        0.91        1.23      0.44 o 
   5   1   9       47.65       45.93      1.78 o 
   6   1   9       10.43       15.48      1.27 o 
   7   1   9      104.95      122.58      3.08 o 
   8   1   9        2.99        1.44      0.72 o 
   9   1   9       13.62       15.04      1.61 o 
  10   1   9        0.93        1.57      0.86 o 
  11   1   9       47.20       57.30      3.12 o 
 -11   2   9       39.48       40.31      2.63 o 
 -10   2   9       29.29       27.20      2.21 o 
  -9   2   9       43.63       41.06      2.20 o 
  -8   2   9       16.44       15.41      1.39 o 
  -7   2   9      184.91      170.71      3.67 o 
  -6   2   9        4.18        4.44      0.69 o 
  -5   2   9        2.27        2.16      0.66 o 
  -4   2   9        0.62        0.55      0.40 o 
  -3   2   9       17.03       18.56      1.05 o 
  -2   2   9      188.59      179.74      3.19 o 
  -1   2   9       20.31       24.93      1.02 o 
   0   2   9       93.41       99.17      2.66 o 
   1   2   9      202.40      198.73      3.11 o 
   2   2   9       11.20       15.24      0.90 o 
   3   2   9      471.03      450.67      4.85 o 
   4   2   9       13.73       13.35      1.01 o 
   5   2   9      293.35      283.84      4.08 o 
   6   2   9       10.08        3.71      0.72 o 
   7   2   9        4.80        1.99      0.65 o 
   8   2   9       21.31       16.82      1.48 o 
   9   2   9       63.04       58.37      2.54 o 
  10   2   9       22.29       19.49      1.67 o 
 -10   3   9      186.54      201.29      5.22 o 
  -9   3   9       39.84       46.79      2.69 o 
  -8   3   9       35.26       39.49      2.16 o 
  -7   3   9        0.01        0.25      0.55 o 
  -6   3   9      122.32      134.52      3.74 o 
  -5   3   9        3.79        6.65      1.00 o 
  -4   3   9      304.74      286.94      7.04 o 
  -3   3   9        0.73        0.20      0.45 o 
  -2   3   9      182.14      168.48      3.31 o 
  -1   3   9       31.10       27.85      1.31 o 
   0   3   9      512.72      497.59      5.45 o 
   1   3   9      859.62      839.72      8.26 o 
   2   3   9      184.43      173.32      3.05 o 
   3   3   9        0.91        1.09      0.50 o 
   4   3   9       97.92       99.32      3.01 o 
   5   3   9       67.61       64.13      2.22 o 
   6   3   9      153.98      173.88      4.28 o 
   7   3   9        0.01       -0.10      0.58 o 
   8   3   9      113.91      107.46      3.60 o 
   9   3   9       17.51       24.31      2.09 o 
  10   3   9        1.14        1.90      1.06 o 
  -9   4   9       22.72       29.32      2.72 o 
  -8   4   9       39.10       35.94      2.49 o 
  -7   4   9        2.09        3.01      0.91 o 
  -6   4   9        6.36        5.96      1.08 o 
  -5   4   9        4.36        5.14      1.00 o 
  -4   4   9      154.76      130.69      3.73 o 
  -3   4   9        6.30        6.85      1.06 o 
  -2   4   9      152.52      154.76      3.38 o 
  -1   4   9      111.28      106.09      2.47 o 
   0   4   9      110.80      109.68      2.72 o 
   1   4   9       31.49       25.19      1.54 o 
   2   4   9      243.59      227.23      3.76 o 
   3   4   9        2.86        2.07      0.60 o 
   4   4   9      274.63      249.76      4.63 o 
   5   4   9        4.39        5.40      0.86 o 
   6   4   9        8.03        8.64      1.09 o 
   7   4   9        5.47        5.61      1.32 o 
   8   4   9        9.32       10.65      1.39 o 
   9   4   9        1.77        2.98      0.90 o 
  -7   5   9        1.13        2.87      0.90 o 
  -6   5   9       64.33       64.36      4.76 o 
  -5   5   9       31.02       30.92      2.27 o 
  -4   5   9      228.21      229.59      5.28 o 
  -3   5   9       22.76       21.21      1.88 o 
  -2   5   9        1.97        3.62      0.79 o 
  -1   5   9       15.51       17.93      1.51 o 
   0   5   9      152.17      155.48      3.27 o 
   1   5   9       91.27       96.25      2.60 o 
   2   5   9      112.97      115.45      3.16 o 
   3   5   9       47.33       46.28      2.27 o 
   4   5   9        2.32        1.44      0.66 o 
   5   5   9        0.41        2.74      0.70 o 
   6   5   9      170.76      167.89      4.13 o 
   7   5   9        1.93        1.49      0.81 o 
  -5   6   9        1.26       -0.07      0.98 o 
  -4   6   9       22.34       27.92      2.24 o 
  -3   6   9        8.11        7.63      1.30 o 
  -2   6   9      175.91      190.01      4.59 o 
  -1   6   9        5.64        3.57      1.20 o 
   0   6   9       16.29       17.54      1.40 o 
   1   6   9        0.93        0.84      0.71 o 
   2   6   9       10.85        9.62      1.22 o 
   3   6   9       53.45       53.15      2.87 o 
   4   6   9       39.15       41.61      2.71 o 
 -10   0  10       27.90       24.63      2.35 o 
  -8   0  10        6.52        6.19      1.22 o 
  -6   0  10      276.95      280.21      5.94 o 
  -4   0  10      744.79      724.29      9.76 o 
  -2   0  10       43.35       50.51      2.15 o 
   0   0  10      175.48      172.28      3.28 o 
   2   0  10       51.32       41.84      2.45 o 
   4   0  10        0.04       -0.66      0.59 o 
   6   0  10      290.31      296.12      7.71 o 
   8   0  10        0.86       -0.93      1.31 o 
  10   0  10      127.07      132.61      5.97 o 
 -11   1  10        4.49        4.00      0.99 o 
 -10   1  10       54.87       54.37      2.30 o 
  -9   1  10       81.13       69.22      2.51 o 
  -8   1  10      458.38      462.99      6.02 o 
  -7   1  10       29.37       30.50      1.61 o 
  -6   1  10       93.64       87.12      2.29 o 
  -5   1  10        0.09        0.26      0.60 o 
  -4   1  10      309.02      300.95      4.34 o 
  -3   1  10      462.12      446.82      5.34 o 
  -2   1  10      458.48      433.35      4.80 o 
  -1   1  10      340.69      325.44      4.03 o 
   0   1  10        1.20        0.33      0.30 o 
   1   1  10       45.00       39.60      1.25 o 
   2   1  10       97.04       90.36      1.88 o 
   3   1  10        0.93        1.45      0.40 o 
   4   1  10      435.69      445.43      5.13 o 
   5   1  10        7.99       10.24      1.02 o 
   6   1  10        3.75        1.60      0.57 o 
   7   1  10       14.50       18.34      1.79 o 
   8   1  10      279.21      299.91      6.02 o 
   9   1  10       18.45       18.74      1.88 o 
  10   1  10       43.27       48.78      2.91 o 
 -10   2  10       71.14       73.03      5.23 o 
  -9   2  10        0.40        0.10      1.03 o 
  -8   2  10      113.83      119.85      3.75 o 
  -7   2  10       21.45       26.52      1.74 o 
  -6   2  10       46.46       51.20      2.38 o 
  -5   2  10       40.04       40.37      1.86 o 
  -4   2  10        1.07        0.41      0.57 o 
  -3   2  10      261.06      233.89      4.67 o 
  -2   2  10       29.29       29.99      1.83 o 
  -1   2  10       87.78       89.98      2.34 o 
   0   2  10      358.08      351.13      4.60 o 
   1   2  10       92.95       92.70      1.94 o 
   2   2  10      452.79      436.00      4.60 o 
   3   2  10       83.92       76.89      2.09 o 
   4   2  10       63.10       61.50      1.99 o 
   5   2  10       25.65       27.42      1.65 o 
   6   2  10        2.62        3.00      0.73 o 
   7   2  10       48.27       48.49      2.26 o 
   8   2  10        5.54        8.84      1.53 o 
   9   2  10        0.00        1.02      0.66 o 
  10   2  10       10.07       11.10      1.44 o 
  -9   3  10       57.84       60.99      2.96 o 
  -8   3  10       51.89       59.15      2.88 o 
  -7   3  10       77.11       73.26      2.93 o 
  -6   3  10       26.96       33.54      2.24 o 
  -5   3  10       40.31       31.68      2.10 o 
  -4   3  10        4.81        3.72      0.83 o 
  -3   3  10      270.61      238.77      4.92 o 
  -2   3  10        0.01        0.82      0.60 o 
  -1   3  10      323.27      327.68      4.91 o 
   0   3  10        5.84        5.79      0.72 o 
   1   3  10       26.96       29.06      1.47 o 
   2   3  10       67.75       70.52      2.00 o 
   3   3  10      598.92      569.82      7.04 o 
   4   3  10       74.24       68.06      2.29 o 
   5   3  10       11.33       12.68      1.27 o 
   6   3  10        2.73        2.76      0.86 o 
   7   3  10        0.13        0.13      0.64 o 
   8   3  10        0.08        0.50      0.76 o 
   9   3  10       69.49       88.92      3.97 o 
  -8   4  10       25.99       29.31      2.30 o 
  -7   4  10        0.02        0.26      0.70 o 
  -6   4  10        2.09        1.43      1.00 o 
  -5   4  10      119.16      120.25      3.75 o 
  -4   4  10       72.09       62.98      2.75 o 
  -3   4  10       20.84       17.24      1.66 o 
  -2   4  10       42.04       37.31      2.26 o 
  -1   4  10       12.21       10.24      1.15 o 
   0   4  10       42.62       38.44      1.73 o 
   1   4  10      101.14       92.50      2.42 o 
   2   4  10       13.77       15.55      1.35 o 
   3   4  10        2.39        2.35      0.65 o 
   4   4  10       13.51       15.24      1.59 o 
   5   4  10      207.60      213.27      4.46 o 
   6   4  10        0.34       -0.76      0.63 o 
   7   4  10       82.49       77.62      3.14 o 
   8   4  10        1.10        0.38      1.34 o 
  -6   5  10        8.51        7.82      1.26 o 
  -5   5  10        8.26        6.65      1.22 o 
  -4   5  10       27.22       28.62      2.24 o 
  -3   5  10      197.39      204.40      5.07 o 
  -2   5  10        4.02        6.73      1.21 o 
  -1   5  10       64.87       73.67      2.58 o 
   0   5  10        1.58        1.06      0.63 o 
   1   5  10        0.48        0.44      0.57 o 
   2   5  10       28.61       28.82      1.90 o 
   3   5  10       82.35       91.26      3.72 o 
   4   5  10       86.54       84.50      2.87 o 
   5   5  10       61.48       69.90      2.70 o 
   6   5  10        0.22       -0.30      0.67 o 
  -3   6  10       26.10       26.06      2.21 o 
  -2   6  10        1.11        1.98      1.57 o 
  -1   6  10       47.29       49.81      2.50 o 
   0   6  10        0.63        0.73      0.70 o 
   1   6  10       14.03       17.18      2.50 o 
   2   6  10       11.34        9.25      1.22 o 
   3   6  10        6.18        7.91      1.12 o 
  -9   0  11      314.15      328.07      9.22 o 
  -7   0  11      193.91      200.88      5.48 o 
  -5   0  11        5.22        4.75      1.09 o 
  -3   0  11      298.11      281.73      5.69 o 
  -1   0  11      298.59      278.52      5.99 o 
   1   0  11        0.51        0.85      0.47 o 
   3   0  11      175.46      172.38      4.26 o 
   5   0  11      165.85      158.06      5.54 o 
   7   0  11      126.66      125.74      5.34 o 
   9   0  11      107.30      112.14      5.43 o 
 -10   1  11        2.47        2.55      0.77 o 
  -9   1  11        9.28        9.13      1.00 o 
  -8   1  11       86.39       87.46      2.56 o 
  -7   1  11      160.54      169.90      3.49 o 
  -6   1  11        4.01        4.46      0.73 o 
  -5   1  11      231.38      233.26      3.84 o 
  -4   1  11       45.14       44.95      1.67 o 
  -3   1  11       53.19       51.78      1.70 o 
  -2   1  11       11.99       12.15      1.09 o 
  -1   1  11      473.93      475.19      5.90 o 
   0   1  11      533.81      554.30      5.75 o 
   1   1  11      464.88      467.00      4.77 o 
   2   1  11        2.41        2.73      0.48 o 
   3   1  11        1.44        1.10      0.45 o 
   4   1  11       15.81       14.88      1.11 o 
   5   1  11      110.72      111.84      3.33 o 
   6   1  11        1.06        2.59      0.83 o 
   7   1  11       18.66       18.46      1.78 o 
   8   1  11        3.71        3.76      0.97 o 
   9   1  11       45.17       50.16      3.25 o 
  -9   2  11       79.64       73.21      2.76 o 
  -8   2  11        4.96        4.39      0.91 o 
  -7   2  11      187.83      194.26      4.19 o 
  -6   2  11        5.41        2.64      0.87 o 
  -5   2  11        0.05        0.58      0.74 o 
  -4   2  11       28.26       25.15      1.87 o 
  -3   2  11       50.75       47.28      2.29 o 
  -2   2  11      594.39      570.18      7.84 o 
  -1   2  11        6.92        5.66      0.92 o 
   0   2  11       77.51       69.80      2.16 o 
   1   2  11        4.55        2.63      0.55 o 
   2   2  11       68.12       66.01      1.94 o 
   3   2  11      198.01      203.07      3.89 o 
   4   2  11       12.57       17.20      1.54 o 
   5   2  11        3.56        3.17      0.75 o 
   6   2  11       12.66       19.86      1.53 o 
   7   2  11       95.75       99.50      3.03 o 
   8   2  11       14.06       19.26      1.90 o 
   9   2  11       32.23       32.75      2.45 o 
  -9   3  11       13.32       13.11      1.81 o 
  -8   3  11        8.47        8.97      1.32 o 
  -7   3  11        0.24        0.31      0.72 o 
  -6   3  11      152.57      148.31      4.23 o 
  -5   3  11       21.75       21.42      1.99 o 
  -4   3  11      108.43       97.52      3.27 o 
  -3   3  11        0.31        0.40      0.71 o 
  -2   3  11       60.54       63.35      2.56 o 
  -1   3  11       34.74       34.73      2.12 o 
   0   3  11       88.60       87.74      2.57 o 
   1   3  11       42.01       39.92      1.70 o 
   2   3  11       30.99       33.35      1.81 o 
   3   3  11       81.54       74.30      2.45 o 
   4   3  11      264.44      271.78      4.86 o 
   5   3  11       31.07       29.66      1.86 o 
   6   3  11      171.18      150.83      4.22 o 
   7   3  11        0.52        1.82      0.79 o 
   8   3  11       17.98       15.96      1.69 o 
  -7   4  11       11.02       10.32      1.46 o 
  -6   4  11       37.58       45.35      2.76 o 
  -5   4  11        0.00        0.16      0.59 o 
  -4   4  11       78.71       73.81      3.79 o 
  -3   4  11       11.91       12.89      1.59 o 
  -2   4  11       33.59       36.22      2.31 o 
  -1   4  11        2.72        0.79      0.64 o 
   0   4  11        1.29        1.36      0.61 o 
   1   4  11       54.17       55.62      2.02 o 
   2   4  11      177.23      176.74      3.96 o 
   3   4  11        0.52       -0.38      0.69 o 
   4   4  11       92.75       95.93      3.04 o 
   5   4  11        7.16        9.63      1.21 o 
   6   4  11        4.52        1.75      0.88 o 
   7   4  11        1.32        1.85      0.81 o 
  -5   5  11        1.84        2.77      0.98 o 
  -4   5  11       33.42       29.20      2.31 o 
  -3   5  11       83.18       80.42      3.24 o 
  -2   5  11       54.36       57.54      2.88 o 
  -1   5  11        1.09        0.99      0.77 o 
   0   5  11       72.68       78.93      2.74 o 
   1   5  11        1.00       -0.10      0.68 o 
   2   5  11        6.71        6.25      1.05 o 
   3   5  11        0.66        0.92      0.68 o 
   4   5  11       63.06       66.28      3.07 o 
   5   5  11       25.95       31.79      2.69 o 
  -8   0  12       51.94       56.01      3.27 o 
  -6   0  12      268.75      270.72      6.25 o 
  -4   0  12        2.13        2.24      0.80 o 
  -2   0  12      254.15      240.94      5.35 o 
   0   0  12      609.98      600.24     11.16 o 
   2   0  12      113.11      111.23      3.55 o 
   4   0  12       55.65       63.59      3.55 o 
   6   0  12       52.83       56.00      3.87 o 
   8   0  12       24.11       23.48      3.02 o 
  -9   1  12        3.74        4.80      0.92 o 
  -8   1  12      104.91      110.46      3.27 o 
  -7   1  12       77.38       69.01      2.64 o 
  -6   1  12       19.91       19.03      1.40 o 
  -5   1  12       26.77       29.53      1.62 o 
  -4   1  12      100.37      102.22      3.00 o 
  -3   1  12      103.78       95.59      2.77 o 
  -2   1  12        8.79        9.01      1.27 o 
  -1   1  12       24.01       28.18      1.64 o 
   0   1  12       33.79       32.13      1.70 o 
   1   1  12       25.38       23.24      1.34 o 
   2   1  12      111.73      117.32      2.38 o 
   3   1  12        3.68        3.80      0.82 o 
   4   1  12       75.31       71.85      2.64 o 
   5   1  12        0.08       -0.85      0.57 o 
   6   1  12       86.23       91.68      3.25 o 
   7   1  12        0.24       -0.18      0.83 o 
   8   1  12      103.13      101.49      3.65 o 
   9   1  12        6.61        6.82      1.20 o 
  -8   2  12        0.83        0.52      1.08 o 
  -7   2  12       51.52       58.63      4.25 o 
  -6   2  12      166.31      167.01      4.49 o 
  -5   2  12      110.75      107.58      3.51 o 
  -4   2  12       32.51       37.18      2.81 o 
  -3   2  12       31.22       27.57      2.01 o 
  -2   2  12       66.11       64.92      2.61 o 
  -1   2  12      348.36      327.70      5.93 o 
   0   2  12      252.94      250.09      5.04 o 
   1   2  12        6.64        6.06      1.08 o 
   2   2  12        6.41        7.65      0.96 o 
   3   2  12       30.32       31.64      1.81 o 
   4   2  12       95.31       90.72      2.73 o 
   5   2  12       12.46       15.79      1.59 o 
   6   2  12       26.82       31.76      2.23 o 
   7   2  12       26.37       26.40      2.52 o 
   8   2  12        6.67        7.11      1.39 o 
  -8   3  12       42.74       35.74      3.34 o 
  -7   3  12       15.17       15.13      1.62 o 
  -6   3  12       29.48       29.15      2.27 o 
  -5   3  12       14.90       11.09      1.63 o 
  -4   3  12       43.29       48.51      2.68 o 
  -3   3  12       55.57       57.90      2.77 o 
  -2   3  12       10.22       10.67      1.33 o 
  -1   3  12        3.82        3.32      0.83 o 
   0   3  12        0.00       -0.15      0.56 o 
   1   3  12      219.66      210.74      4.18 o 
   2   3  12       45.09       42.25      2.08 o 
   3   3  12      101.35       98.26      2.89 o 
   4   3  12        4.52        2.17      0.73 o 
   5   3  12        0.07        1.07      1.03 o 
   6   3  12       25.46       27.22      2.17 o 
   7   3  12       19.65       22.36      2.17 o 
  -6   4  12        5.42        8.09      1.29 o 
  -5   4  12      325.56      322.08      6.67 o 
  -4   4  12       11.41        9.90      1.39 o 
  -3   4  12        0.10        1.24      0.70 o 
  -2   4  12        5.53        4.01      0.94 o 
  -1   4  12       53.63       52.88      2.74 o 
   0   4  12       15.73       14.84      1.63 o 
   1   4  12       31.00       32.92      2.25 o 
   2   4  12       15.98       13.24      1.36 o 
   3   4  12       58.78       63.30      2.54 o 
   4   4  12        0.13        1.00      0.66 o 
   5   4  12      234.47      241.37      5.67 o 
   6   4  12        0.40        0.13      0.70 o 
  -3   5  12      115.86      121.49      4.06 o 
  -2   5  12       29.16       30.28      2.35 o 
  -1   5  12       16.39       18.06      1.78 o 
   0   5  12        0.71        0.72      0.72 o 
   1   5  12       10.08       10.09      1.45 o 
   2   5  12        6.56        7.84      1.25 o 
   3   5  12       80.73       81.18      2.97 o 
  -7   0  13        8.99       11.27      1.65 o 
  -5   0  13      196.54      197.56      5.35 o 
  -3   0  13      141.68      144.40      4.36 o 
  -1   0  13        6.33        4.61      1.38 o 
   1   0  13      478.39      451.56      9.79 o 
   3   0  13      291.00      285.61      7.68 o 
   5   0  13        0.02        2.09      1.19 o 
   7   0  13      118.42      124.66      5.66 o 
  -8   1  13        8.33        9.05      1.15 o 
  -7   1  13       74.57       70.97      3.38 o 
  -6   1  13        4.56        5.23      1.08 o 
  -5   1  13        0.86        1.86      0.80 o 
  -4   1  13        7.70        8.15      1.15 o 
  -3   1  13       55.62       60.36      2.34 o 
  -2   1  13       79.49       81.78      2.58 o 
  -1   1  13      267.68      269.11      4.68 o 
   0   1  13       74.64       70.05      2.36 o 
   1   1  13      110.33      103.20      3.16 o 
   2   1  13       53.17       60.19      2.16 o 
   3   1  13       57.51       62.28      2.25 o 
   4   1  13        0.30        1.32      0.72 o 
   5   1  13       57.60       62.85      2.78 o 
   6   1  13       20.88       23.00      1.99 o 
   7   1  13        0.26        0.74      1.01 o 
   8   1  13        0.84        1.06      0.76 o 
  -7   2  13       36.18       40.24      2.65 o 
  -6   2  13       39.65       41.35      2.61 o 
  -5   2  13       92.82      101.25      3.54 o 
  -4   2  13      160.26      164.66      5.11 o 
  -3   2  13       89.37       86.36      3.12 o 
  -2   2  13      115.89      110.42      4.22 o 
  -1   2  13        2.19        5.23      1.12 o 
   0   2  13      160.30      153.88      4.09 o 
   1   2  13        0.02       -0.67      0.94 o 
   2   2  13      207.90      204.76      5.26 o 
   3   2  13       44.28       47.95      2.21 o 
   4   2  13        4.05        4.54      0.98 o 
   5   2  13       80.34       81.88      3.64 o 
   6   2  13        2.45        0.14      0.91 o 
   7   2  13       82.82       86.72      3.93 o 
  -6   3  13      131.53      131.55      4.24 o 
  -5   3  13       82.05       81.49      3.27 o 
  -4   3  13       44.29       38.92      2.61 o 
  -3   3  13        1.09        0.67      0.70 o 
  -2   3  13       36.06       32.49      2.29 o 
  -1   3  13       23.94       21.04      1.87 o 
   0   3  13        0.45        0.39      0.68 o 
   1   3  13        1.52        2.47      1.30 o 
   2   3  13       14.51       12.39      1.43 o 
   3   3  13        2.68        1.74      0.71 o 
   4   3  13      109.17      105.15      3.18 o 
   5   3  13       15.94       17.72      1.87 o 
   6   3  13       23.70       28.99      2.29 o 
  -5   4  13       10.54       11.52      1.70 o 
  -4   4  13      202.55      219.68      5.53 o 
  -3   4  13        0.61        2.28      1.06 o 
  -2   4  13       18.31       21.67      1.95 o 
  -1   4  13        7.14        7.95      1.24 o 
   0   4  13       15.20       16.08      1.67 o 
   1   4  13       12.34       12.38      1.77 o 
   2   4  13       63.98       67.08      3.03 o 
   3   4  13        8.11        6.43      1.35 o 
   4   4  13       31.25       30.53      2.09 o 
  -6   0  14        0.14       -1.05      0.70 o 
  -4   0  14      199.47      192.89     16.24 o 
  -2   0  14      214.93      228.76      7.21 o 
   0   0  14      398.83      443.96     10.19 o 
   2   0  14       33.76       37.60      4.01 o 
   4   0  14       97.89      101.60      4.81 o 
   6   0  14        0.43        0.16      1.50 o 
  -7   1  14        0.05        0.12      0.85 o 
  -6   1  14       24.97       23.90      2.04 o 
  -5   1  14        1.20        0.80      0.76 o 
  -4   1  14       48.90       51.75      2.76 o 
  -3   1  14        7.87        9.75      2.04 o 
  -2   1  14       21.13       21.87      1.89 o 
  -1   1  14        5.35        5.16      1.20 o 
   0   1  14        9.21        9.92      1.60 o 
   1   1  14       80.69       85.41      3.06 o 
   2   1  14      127.53      136.10      5.52 o 
   3   1  14        0.14        0.04      0.83 o 
   4   1  14        0.43        0.33      0.76 o 
   5   1  14        4.43        5.65      1.12 o 
   6   1  14       80.56       82.21      3.24 o 
  -6   2  14       76.57       82.93      4.45 o 
  -5   2  14        5.86        5.42      1.24 o 
  -4   2  14        0.12        0.53      1.03 o 
  -3   2  14       47.84       45.04      2.69 o 
  -2   2  14      147.05      150.61      5.55 o 
  -1   2  14       76.60       80.19      3.09 o 
   0   2  14        3.32        3.23      0.88 o 
   1   2  14       19.47       21.98      1.93 o 
   2   2  14       14.50       13.45      2.02 o 
   3   2  14       51.50       64.61      3.26 o 
   4   2  14       58.16       65.37      3.34 o 
   5   2  14       21.86       25.09      2.45 o 
   6   2  14        2.99        2.99      1.03 o 
  -5   3  14       51.09       55.35      3.10 o 
  -4   3  14       88.47       85.74      3.43 o 
  -3   3  14      102.96      109.51      3.83 o 
  -2   3  14        0.11       -0.68      0.75 o 
  -1   3  14       16.54       13.63      1.59 o 
   0   3  14       15.21       15.92      1.70 o 
   1   3  14       40.95       40.53      3.02 o 
   2   3  14        0.05       -1.40      0.93 o 
   3   3  14       25.85       30.31      2.28 o 
   4   3  14        2.92        3.49      0.96 o 
  -2   4  14       18.61       25.13      2.48 o 
  -1   4  14       28.95       33.35      2.49 o 
   0   4  14        6.62        6.67      1.37 o 
   1   4  14        8.80       10.47      1.72 o 
  -5   0  15       26.81       29.03      3.19 o 
  -3   0  15       19.23       18.11      2.65 o 
  -1   0  15       28.91       25.59      2.93 o 
   1   0  15      167.26      188.87      8.30 o 
   3   0  15        1.50        2.28      1.79 o 
   5   0  15      127.94      133.20      5.84 o 
  -5   1  15        4.28        0.50      1.54 o 
  -4   1  15        1.36        0.68      0.79 o 
  -3   1  15       83.10       83.71      3.82 o 
  -2   1  15        3.93        1.58      0.91 o 
  -1   1  15      177.24      172.76      5.36 o 
   0   1  15        5.82        6.10      1.41 o 
   1   1  15        0.08       -0.47      0.92 o 
   2   1  15       49.24       54.94      4.00 o 
   3   1  15      107.68      115.61      7.77 o 
   4   1  15       23.82       25.02      4.50 o 
   5   1  15       14.67       16.86      2.02 o 
  -4   2  15        2.58        3.56      1.45 o 
  -3   2  15       44.11       43.13      2.73 o 
  -2   2  15       23.27       25.22      2.16 o 
  -1   2  15        5.18        6.36      1.17 o 
   0   2  15      121.57      123.71      3.94 o 
   1   2  15       12.79       17.96      2.67 o 
   2   2  15       12.16       13.10      2.28 o 
   3   2  15        0.03       -2.18      1.45 o 
   4   2  15        0.78        0.50      1.72 o 
  -2   3  15      132.39      145.10      4.49 o 
  -1   3  15       28.29       27.42      2.27 o 
   0   3  15        5.54        7.64      1.43 o 
   1   3  15        0.37       -0.37      0.83 o 
  -2   0  16       50.86       51.62      4.13 o 
   0   0  16       33.48       27.40      3.16 o 
   2   0  16      127.12      134.25      8.19 o 
  -2   1  16        0.17        1.65      0.87 o 
  -1   1  16       25.67       28.94      2.67 o 
   0   1  16       70.08       83.08      6.78 o 
   1   1  16       52.33       54.55      4.28 o 
   2   1  16       34.61       36.56      5.07 o 
                                                 
